# Supplementary material for: Coupled evolutionary rates shape a Hawaiian insect-symbiont system
Source: BMC Genomics. 2025 Apr 3;26:336. doi: 10.1186/s12864-025-11514-z (PMC11970012; doi:10.1186/s12864-025-11514-z)
Supplement: Supplementary file 1 — Supplementary Material 1 [file 12864_2025_11514_MOESM1_ESM.xlsx]

## Sheet: Supplemental_Table1
Supplemental Table 1. Assembly information for Carsonella-Pm
	P. montgomeri
Genome Length	155,297bp
# Contigs	1
% GC	0.1403
No. of Reads Mapped	2519820
Read coverage	4,868X
rRNA	3
tRNA	27
CDS	181
Pseudogenes	3

## Sheet: Supplemental_Table2
Supplemental Table 2. Assembly information for Pariaconus mitogenomes sequenced here.
Species (tube)	GenBank ID	BioSample ID	SRA Accession ID	Assembled length	No. of Reads Mapped	Coverage	Pct. Mismatch	Pct. G+C	Pct. CDS1	Circular Assembly
P. dorsostriatus (4A)	PQ124090	SAMN42896905	SRR30166539	14586	683484	14057.7	0.001	24.63	74	Yes
P. gracilis (25)	PQ124091	SAMN42896904	SRR30166538	14858	917759	18530.6	0.002	24.16	72.7	Yes
P. hina (16A)	PQ124092	SAMN42896906	SRR30166537	15022	882710	17628.3	0.002	24.44	72	No
P. minutus (9B)	PQ124093	SAMN42896907	SRR30166536	14779	1050865	21331.6	0.003	24.65	73.1	No
P. pele (7A)	PQ124096	SAMN42896908	SRR30166535	15031	461032	9202	0.004	23.33	71.9	No
P. pele (1)	PQ124095	SAMN42896909	SRR30166534	14991	1387981	27776.3	0.002	23.26	72.1	No
P. montgomeri (Hi52)	PQ124094	SAMN04101425	SRR2496664	14168	9963580	69621.3	0.003	24.34	76.3	No
1 All genomes encode 2 rRNAs, 22 tRNAs and ND2, COX1, COX2, ATP8, ATP6, ND3, ND5, ND4, ND4L, ND6, CYTB, ND1

## Sheet: Supplemental_Table3
Supplemental Table 3. List of identified BUSCO Single Copy Orthologs in Pariaconus metagenomes and metatranscriptomes
B. cockerelli Protein ID	Pariaconus (tree dN/dS) omega	Trimmed aln length	Blast	InterPro IDs	InterPro GO IDs	InterPro GO Names
ANN00306-RA	0.166883	969	Similar to wol: Dolichyl-phosphate beta-glucosyltransferase (Drosophila melanogaster OX%3D7227)	IPR001173 (PFAM); IPR029044 (G3DSA:3.90.550.GENE3D); PTHR10859:SF91 (PANTHER); PTHR10859 (PANTHER); IPR035518 (CDD); IPR029044 (SUPERFAMILY)	no GO terms	no GO terms
ANN00797-RA	0.134571	453	Similar to mRpL23: Probable 39S ribosomal protein L23%2C mitochondrial (Anopheles gambiae OX%3D7165)	IPR012677 (G3DSA:3.30.70.GENE3D); IPR013025 (PFAM); mobidb-lite (MOBIDB_LITE); mobidb-lite (MOBIDB_LITE); IPR013025 (PANTHER); IPR012678 (SUPERFAMILY)	P:GO:0006412; F:GO:0003735; C:GO:0005840	P:translation; F:structural constituent of ribosome; C:ribosome
ANN00857-RA	0.0653246	942	Similar to Gtf2h2: General transcription factor IIH subunit 2 (Rattus norvegicus OX%3D10116)	IPR036465 (G3DSA:3.40.50.GENE3D); IPR012170 (TIGRFAM); IPR007198 (PFAM); mobidb-lite (MOBIDB_LITE); PTHR12695 (PANTHER); IPR002035 (PROSITE_PROFILES); IPR007198 (CDD); IPR036465 (SUPERFAMILY)	P:GO:0006289; P:GO:0006351; C:GO:0000439	P:nucleotide-excision repair; P:transcription, DNA-templated; C:transcription factor TFIIH core complex
ANN00877-RA	0	435	Similar to Polr2e: DNA-directed RNA polymerases I%2C II%2C and III subunit RPABC1 (Rattus norvegicus OX%3D10116)	IPR005571 (PFAM); IPR035913 (G3DSA:3.90.940.GENE3D); IPR000783 (PFAM); IPR036710 (G3DSA:3.40.1340.GENE3D); PTHR10535:SF0 (PANTHER); IPR014381 (PANTHER); IPR035913 (SUPERFAMILY); IPR036710 (SUPERFAMILY)	P:GO:0006351; F:GO:0003677; F:GO:0003899	P:transcription, DNA-templated; F:DNA binding; F:DNA-directed 5'-3' RNA polymerase activity
ANN00905-RA	0.0717753	2013	Similar to Sec5: Exocyst complex component 2 (Drosophila melanogaster OX%3D7227)	IPR039481 (PFAM); IPR002909 (PFAM); IPR013783 (G3DSA:2.60.40.GENE3D); mobidb-lite (MOBIDB_LITE); IPR029175 (PANTHER); PTHR13043:SF1 (PANTHER); IPR014756 (SUPERFAMILY)	P:GO:0006893; C:GO:0000145	P:Golgi to plasma membrane transport; C:exocyst
ANN01001-RA	0.125445	321	Similar to Mrpl48: 39S ribosomal protein L48%2C mitochondrial (Mus musculus OX%3D10090)	IPR027486 (SMART); IPR027486 (PFAM); IPR036838 (G3DSA:3.30.70.GENE3D); IPR027487 (PANTHER); IPR036838 (SUPERFAMILY)	C:GO:0005761	C:mitochondrial ribosome
ANN01083-RA	0.226076	1641	Similar to STIP1: Stress-induced-phosphoprotein 1 (Macaca fascicularis OX%3D9541)	IPR006636 (SMART); IPR019734 (SMART); IPR011990 (G3DSA:1.25.40.GENE3D); PF13414 (PFAM); IPR001440 (PFAM); G3DSA:1.10.260.100 (GENE3D); IPR011990 (G3DSA:1.25.40.GENE3D); IPR019734 (PFAM); G3DSA:1.10.260.100 (GENE3D); IPR041243 (PFAM); PF13432 (PFAM); IPR011990 (G3DSA:1.25.40.GENE3D); mobidb-lite (MOBIDB_LITE); mobidb-lite (MOBIDB_LITE); IPR045248 (PANTHER); PTHR22904:SF517 (PANTHER); IPR019734 (PR…	P:GO:0006457; F:GO:0005515; F:GO:0030544; F:GO:0051879	P:protein folding; F:protein binding; F:Hsp70 protein binding; F:Hsp90 protein binding
ANN01112-RA	0.0733333	924	Similar to PSMD12: 26S proteasome non-ATPase regulatory subunit 12 (Pongo abelii OX%3D9601)	IPR000717 (SMART); SM00753 (SMART); IPR000717 (PFAM); IPR040896 (PFAM); IPR036388 (G3DSA:1.10.10.GENE3D); IPR040134 (PANTHER); IPR035297 (PTHR10855:PANTHER); IPR000717 (PROSITE_PROFILES); IPR036390 (SUPERFAMILY)	no GO terms	no GO terms
ANN01113-RA	0.0469345	1728	Similar to ELMO1: Engulfment and cell motility protein 1 (Homo sapiens OX%3D9606)	IPR001849 (PFAM); G3DSA:6.10.250.810 (GENE3D); IPR006816 (PFAM); IPR011993 (G3DSA:2.30.29.GENE3D); IPR011989 (G3DSA:1.25.10.GENE3D); IPR024574 (PFAM); mobidb-lite (MOBIDB_LITE); IPR030719 (PTHR12771:PANTHER); PTHR12771 (PANTHER); IPR006816 (PROSITE_PROFILES); IPR016024 (SUPERFAMILY); SSF50729 (SUPERFAMILY)	no GO terms	no GO terms
ANN01166-RA	0.113424	624	Similar to PIGA: Phosphatidylinositol N-acetylglucosaminyltransferase subunit A (Homo sapiens OX%3D9606)	G3DSA:3.40.50.2000 (GENE3D); G3DSA:3.40.50.2000 (GENE3D); IPR001296 (PFAM); IPR013234 (PFAM); PTHR45871 (PANTHER); IPR039507 (CDD); SSF53756 (SUPERFAMILY)	P:GO:0006506; F:GO:0016757; F:GO:0017176; C:GO:0000506	P:GPI anchor biosynthetic process; F:glycosyltransferase activity; F:phosphatidylinositol N-acetylglucosaminyltransferase activity; C:glycosylphosphatidylinositol-N-acetylglucosaminyltransferase (GPI-GnT) complex
ANN01260-RA	0.359429	864	Similar to RNF113A: E3 ubiquitin-protein ligase RNF113A (Homo sapiens OX%3D9606)	IPR000571 (SMART); IPR001841 (SMART); IPR013083 (G3DSA:3.30.40.GENE3D); G3DSA:4.10.1000.10 (GENE3D); PF13920 (PFAM); IPR000571 (PFAM); mobidb-lite (MOBIDB_LITE); mobidb-lite (MOBIDB_LITE); mobidb-lite (MOBIDB_LITE); IPR039971 (PANTHER); PTHR12930:SF2 (PANTHER); IPR000571 (PROSITE_PROFILES); IPR001841 (PROSITE_PROFILES); cd16539 (CDD); IPR036855 (SUPERFAMILY); SSF57850 (SUPERFAMILY)	F:GO:0046872	F:metal ion binding
ANN01281-RA	0.0703928	213	Similar to Atp5f1d: ATP synthase subunit delta%2C mitochondrial (Mus musculus OX%3D10090)	IPR020546 (PFAM); IPR001469 (TIGRFAM); G3DSA:1.20.5.440 (GENE3D); IPR036771 (G3DSA:2.60.15.GENE3D); IPR001469 (PANTHER); PTHR13822:SF7 (PANTHER); IPR001469 (HAMAP); IPR001469 (CDD); IPR036771 (SUPERFAMILY); IPR036794 (SUPERFAMILY)	P:GO:0015986; F:GO:0046933; C:GO:0045261	P:ATP synthesis coupled proton transport; F:proton-transporting ATP synthase activity, rotational mechanism; C:proton-transporting ATP synthase complex, catalytic core F(1)
ANN01345-RA	0.0865574	879	Similar to CREB1: Cyclic AMP-responsive element-binding protein 1 (Bos taurus OX%3D9913)	PR00041 (PRINTS); IPR004827 (SMART); IPR004827 (PFAM); G3DSA:1.20.5.170 (GENE3D); IPR003102 (PFAM); mobidb-lite (MOBIDB_LITE); mobidb-lite (MOBIDB_LITE); IPR001630 (PANTHER); PTHR45879:SF3 (PANTHER); IPR004827 (PROSITE_PROFILES); IPR003102 (PROSITE_PROFILES); cd14690 (CDD); SSF57959 (SUPERFAMILY)	P:GO:0006355; F:GO:0003677; F:GO:0003700; F:GO:0005515; C:GO:0005634	P:regulation of transcription, DNA-templated; F:DNA binding; F:DNA-binding transcription factor activity; F:protein binding; C:nucleus
ANN01350-RA	0.177419	1068	Similar to HM13: Minor histocompatibility antigen H13 (Homo sapiens OX%3D9606)	IPR006639 (SMART); IPR010285 (PFAM); IPR007369 (PFAM); IPR027417 (G3DSA:3.40.50.GENE3D); PTHR12174:SF23 (PANTHER); IPR007369 (PANTHER); IPR027417 (SUPERFAMILY)	P:GO:0000723; P:GO:0006281; F:GO:0003678; F:GO:0004190; C:GO:0016021	P:telomere maintenance; P:DNA repair; F:DNA helicase activity; F:aspartic-type endopeptidase activity; C:integral component of membrane
ANN01354-RA	0.00981162	1599	Similar to CPIJ012302: MAU2 chromatid cohesion factor homolog (Culex quinquefasciatus OX%3D7176)	IPR019734 (SMART); IPR011990 (G3DSA:1.25.40.GENE3D); IPR011990 (G3DSA:1.25.40.GENE3D); IPR019440 (PFAM); IPR011990 (G3DSA:1.25.40.GENE3D); IPR019440 (PANTHER); IPR011990 (SUPERFAMILY); IPR011990 (SUPERFAMILY)	P:GO:0007064; F:GO:0005515	P:mitotic sister chromatid cohesion; F:protein binding
ANN01521-RA	0.0762411	651	Similar to Eukaryotic translation initiation factor 3 subunit K (Bombyx mori OX%3D7091)	IPR033464 (PFAM); IPR016020 (G3DSA:1.25.40.GENE3D); IPR036388 (G3DSA:1.10.10.GENE3D); IPR009374 (PANTHER); PTHR13022:SF2 (PANTHER); IPR000717 (PROSITE_PROFILES); IPR009374 (HAMAP); IPR016024 (SUPERFAMILY); IPR036390 (SUPERFAMILY)	P:GO:0006446; F:GO:0003743; F:GO:0043022; C:GO:0005737; C:GO:0005852	P:regulation of translational initiation; F:translation initiation factor activity; F:ribosome binding; C:cytoplasm; C:eukaryotic translation initiation factor 3 complex
ANN01576-RA	0.0511206	690	Similar to CG9132: NECAP-like protein CG9132 (Drosophila melanogaster OX%3D7227)	IPR012466 (PFAM); IPR011993 (G3DSA:2.30.29.GENE3D); mobidb-lite (MOBIDB_LITE); mobidb-lite (MOBIDB_LITE); PTHR12847 (PANTHER); PTHR12847:SF16 (PANTHER); IPR012466 (CDD); SSF50729 (SUPERFAMILY)	P:GO:0006897; C:GO:0016020	P:endocytosis; C:membrane
ANN01689-RA	0.0934211	576	Similar to CG10795: TM2 domain-containing protein CG10795 (Drosophila melanogaster OX%3D7227)	IPR007829 (PFAM); PTHR21016 (PANTHER)	no GO terms	no GO terms
ANN01747-RA	0.0767098	444	Similar to ATG5: Autophagy protein 5 (Homo sapiens OX%3D9606)	G3DSA:3.10.20.90 (GENE3D); IPR042526 (G3DSA:1.10.246.GENE3D); IPR042527 (G3DSA:3.10.20.GENE3D); IPR007239 (PFAM); IPR007239 (PANTHER)	P:GO:0006914; C:GO:0005737	P:autophagy; C:cytoplasm
ANN01756-RA	0.0675234	1230	Similar to nhl-1: RING finger protein nhl-1 (Caenorhabditis elegans OX%3D6239)	IPR001841 (SMART); IPR013083 (G3DSA:3.30.40.GENE3D); IPR018957 (PFAM); mobidb-lite (MOBIDB_LITE); mobidb-lite (MOBIDB_LITE); mobidb-lite (MOBIDB_LITE); mobidb-lite (MOBIDB_LITE); mobidb-lite (MOBIDB_LITE); mobidb-lite (MOBIDB_LITE); mobidb-lite (MOBIDB_LITE); PTHR25462 (PANTHER); IPR001841 (PROSITE_PROFILES); IPR000315 (PROSITE_PROFILES); cd16524 (CDD); SSF57850 (SUPERFAMILY)	F:GO:0008270; F:GO:0046872	F:zinc ion binding; F:metal ion binding
ANN01779-RA	0.0854342	1446	Similar to RAB11FIP1: Rab11 family-interacting protein 1 (Homo sapiens OX%3D9606)	IPR000008 (SMART); IPR035892 (G3DSA:2.60.40.GENE3D); IPR000008 (PFAM); mobidb-lite (MOBIDB_LITE); mobidb-lite (MOBIDB_LITE); mobidb-lite (MOBIDB_LITE); mobidb-lite (MOBIDB_LITE); mobidb-lite (MOBIDB_LITE); mobidb-lite (MOBIDB_LITE); mobidb-lite (MOBIDB_LITE); mobidb-lite (MOBIDB_LITE); IPR037789 (PANTHER); PTHR15746:SF23 (PANTHER); IPR000008 (PROSITE_PROFILES); IPR035892 (SUPERFAMILY)	F:GO:0031267	F:small GTPase binding
ANN02074-RA	0.0641026	1185	Similar to Rpn6: 26S proteasome non-ATPase regulatory subunit 11 (Drosophila melanogaster OX%3D7227)	IPR000717 (SMART); SM00753 (SMART); IPR000717 (PFAM); IPR040773 (PFAM); IPR040780 (PFAM); G3DSA:1.25.40.570 (GENE3D); PTHR10678 (PANTHER); IPR035295 (PTHR10678:PANTHER); IPR000717 (PROSITE_PROFILES); IPR036390 (SUPERFAMILY)	P:GO:0043248	P:proteasome assembly
ANN02250-RA	0.065526	555	Similar to RpL9: 60S ribosomal protein L9 (Drosophila melanogaster OX%3D7227)	IPR000702 (PIRSF); IPR036789 (G3DSA:3.90.930.GENE3D); IPR020040 (PFAM); IPR036789 (G3DSA:3.90.930.GENE3D); PTHR11655:SF26 (PANTHER); IPR000702 (PANTHER); IPR036789 (SUPERFAMILY); IPR036789 (SUPERFAMILY)	P:GO:0006412; F:GO:0003735; F:GO:0019843; C:GO:0005840	P:translation; F:structural constituent of ribosome; F:rRNA binding; C:ribosome
ANN02349-RA	0.179455	87	Similar to art-1: Probable very-long-chain enoyl-CoA reductase art-1 (Caenorhabditis elegans OX%3D6239)	IPR001104 (PFAM); IPR000626 (PFAM); G3DSA:3.10.20.90 (GENE3D); IPR039357 (PANTHER); PTHR10556:SF28 (PANTHER); IPR000626 (PROSITE_PROFILES); IPR001104 (PROSITE_PROFILES); cd01801 (CDD); IPR029071 (SUPERFAMILY)	P:GO:0006629; F:GO:0005515; F:GO:0016627	P:lipid metabolic process; F:protein binding; F:oxidoreductase activity, acting on the CH-CH group of donors
ANN02366-RA	0.168365	342	Similar to RER1: Protein RER1 (Gallus gallus OX%3D9031)	IPR004932 (PFAM); IPR004932 (PIRSF); IPR004932 (PANTHER); PTHR10743:SF0 (PANTHER); IPR004932 (PANTHER)	C:GO:0016021	C:integral component of membrane
ANN02375-RA	0.147013	963	Similar to dbe: KRR1 small subunit processome component homolog (Drosophila grimshawi OX%3D7222)	IPR041174 (PFAM); IPR036612 (G3DSA:3.30.1370.GENE3D); IPR024166 (PIRSF); IPR036612 (G3DSA:3.30.1370.GENE3D); mobidb-lite (MOBIDB_LITE); mobidb-lite (MOBIDB_LITE); IPR024166 (PANTHER); IPR036612 (SUPERFAMILY)	F:GO:0003723	F:RNA binding
ANN02527-RA	0.103909	420	Similar to TRAPPC4: Trafficking protein particle complex subunit 4 (Pongo abelii OX%3D9601)	IPR007233 (SMART); G3DSA:3.30.450.70 (GENE3D); IPR007233 (PFAM); G3DSA:2.30.42.40 (GENE3D); IPR007233 (PANTHER); PTHR23249:SF15 (PANTHER); cd14856 (CDD); IPR011012 (SUPERFAMILY)	P:GO:0016192; C:GO:0030008	P:vesicle-mediated transport; C:TRAPP complex
ANN02544-RA	0.135342	1452	Similar to coq8b: Atypical kinase COQ8B%2C mitochondrial (Danio rerio OX%3D7955)	PR01908 (PRINTS); IPR020405 (PRINTS); IPR029021 (G3DSA:3.90.190.GENE3D); IPR004147 (PFAM); PTHR43851 (PANTHER); IPR034646 (CDD); IPR011009 (SUPERFAMILY); IPR029021 (SUPERFAMILY)	P:GO:0006470; F:GO:0008138	P:protein dephosphorylation; F:protein tyrosine/serine/threonine phosphatase activity
ANN02552-RA	0.274805	264	Similar to Mrps11: 28S ribosomal protein S11%2C mitochondrial (Mus musculus OX%3D10090)	IPR036967 (G3DSA:3.30.420.GENE3D); IPR001971 (PFAM); mobidb-lite (MOBIDB_LITE); mobidb-lite (MOBIDB_LITE); PTHR11759:SF3 (PANTHER); IPR001971 (PANTHER); IPR001971 (HAMAP); SSF53137 (SUPERFAMILY)	P:GO:0006412; F:GO:0003735; C:GO:0005840	P:translation; F:structural constituent of ribosome; C:ribosome
ANN02605-RA	0.174093	1008	Similar to CPIJ001500: Ribosome biogenesis protein WDR12 homolog (Culex quinquefasciatus OX%3D7176)	IPR020472 (PRINTS); IPR001680 (SMART); IPR012972 (PFAM); IPR015943 (G3DSA:2.130.10.GENE3D); IPR015943 (G3DSA:2.130.10.GENE3D); IPR001680 (PFAM); IPR015943 (G3DSA:2.130.10.GENE3D); PTHR19855:SF11 (PANTHER); PTHR19855 (PANTHER); IPR028599 (HAMAP); PS50294 (PROSITE_PROFILES); IPR001680 (PROSITE_PROFILES); IPR001680 (PROSITE_PROFILES); IPR001680 (PROSITE_PROFILES); PS50294 (PROSITE_PROFILES); cd00200…	P:GO:0042254; F:GO:0005515	P:ribosome biogenesis; F:protein binding
ANN02698-RA	0.0542702	147	Similar to Banf1: Barrier-to-autointegration factor (Rattus norvegicus OX%3D10116)	IPR004122 (SMART); IPR004122 (PFAM); IPR036617 (G3DSA:1.10.150.GENE3D); PTHR47507 (PANTHER); PTHR47507:SF3 (PANTHER); IPR036617 (SUPERFAMILY)	F:GO:0003677	F:DNA binding
ANN02711-RA	0.0740219	480	Similar to ETFA: Electron transfer flavoprotein subunit alpha%2C mitochondrial (Homo sapiens OX%3D9606)	IPR014730 (SMART); IPR014731 (PFAM); IPR014730 (PFAM); IPR001308 (PIRSF); IPR014729 (G3DSA:3.40.50.GENE3D); G3DSA:3.40.50.1220 (GENE3D); IPR001308 (PANTHER); PTHR43153:SF1 (PANTHER); IPR033947 (CDD); SSF52402 (SUPERFAMILY); IPR029035 (SUPERFAMILY)	F:GO:0009055; F:GO:0050660	F:electron transfer activity; F:flavin adenine dinucleotide binding
ANN02794-RA	0.0603291	1263	Similar to Strn: Striatin (Rattus norvegicus OX%3D10116)	IPR020472 (PRINTS); IPR001680 (SMART); IPR013258 (PFAM); IPR015943 (G3DSA:2.130.10.GENE3D); IPR015943 (G3DSA:2.130.10.GENE3D); IPR001680 (PFAM); G3DSA:1.20.5.300 (GENE3D); IPR015943 (G3DSA:2.130.10.GENE3D); mobidb-lite (MOBIDB_LITE); mobidb-lite (MOBIDB_LITE); mobidb-lite (MOBIDB_LITE); mobidb-lite (MOBIDB_LITE); mobidb-lite (MOBIDB_LITE); mobidb-lite (MOBIDB_LITE); mobidb-lite (MOBIDB_LITE); PTH…	F:GO:0005515	F:protein binding
ANN02859-RA	0.064666	507	Similar to MICU1: Calcium uptake protein 1 homolog%2C mitochondrial (Drosophila melanogaster OX%3D7227)	IPR002048 (SMART); IPR002048 (PFAM); IPR002048 (PFAM); G3DSA:1.10.238.10 (GENE3D); G3DSA:1.10.238.10 (GENE3D); IPR039800 (PANTHER); PTHR12294:SF1 (PANTHER); IPR002048 (PROSITE_PROFILES); IPR002048 (PROSITE_PROFILES); cd15900 (CDD); IPR011992 (SUPERFAMILY); IPR011992 (SUPERFAMILY)	P:GO:0006851; F:GO:0005509	P:mitochondrial calcium ion transmembrane transport; F:calcium ion binding
ANN03089-RA	0.0107212	222	Similar to C16C10.4: Probable histone deacetylase complex subunit SAP18 (Caenorhabditis elegans OX%3D6239)	IPR042534 (G3DSA:3.10.20.GENE3D); IPR010516 (PFAM); IPR010516 (PANTHER)	no GO terms	no GO terms
ANN03340-RA	0	201	Similar to PDE6D: Retinal rod rhodopsin-sensitive cGMP 3'%2C5'-cyclic phosphodiesterase subunit delta (Homo sapiens OX%3D9606)	IPR008015 (PFAM); IPR037036 (G3DSA:2.70.50.GENE3D); PTHR12976 (PANTHER); IPR014756 (SUPERFAMILY)	no GO terms	no GO terms
ANN03393-RA	0.187293	858	Similar to C27H6.8: MYG1 protein C27H6.8 (Caenorhabditis elegans OX%3D6239)	IPR003226 (PFAM); IPR003226 (PANTHER)	no GO terms	no GO terms
ANN03461-RA	0.171659	231	Similar to CMC1: COX assembly mitochondrial protein homolog (Bos taurus OX%3D9913)	IPR013892 (PFAM); IPR013892 (PANTHER); PTHR22977:SF5 (PANTHER)	no GO terms	no GO terms
ANN03534-RA	0	198	Similar to RpL34: 60S ribosomal protein L34 (Aedes albopictus OX%3D7160)	IPR008195 (PRINTS); IPR008195 (PFAM); G3DSA:6.20.340.10 (GENE3D); G3DSA:6.20.370.70 (GENE3D); PTHR46595 (PANTHER); PTHR46595:SF2 (PANTHER); IPR008195 (HAMAP)	P:GO:0006412; F:GO:0003735; C:GO:0005840	P:translation; F:structural constituent of ribosome; C:ribosome
ANN03623-RA	0.160075	261	Similar to Syf2: Pre-mRNA-splicing factor Syf2 (Drosophila melanogaster OX%3D7227)	IPR013260 (PFAM); PTHR13264:SF5 (PANTHER); IPR013260 (PANTHER)	no GO terms	no GO terms
ANN03736-RA	0.114898	1035	Similar to dus3l: tRNA-dihydrouridine(47) synthase [NAD(P)(+)]-like (Xenopus tropicalis OX%3D8364)	IPR002189 (PRINTS); IPR013785 (G3DSA:3.20.20.GENE3D); IPR042489 (G3DSA:3.30.1140.GENE3D); G3DSA:4.10.1000.10 (GENE3D); IPR002189 (PFAM); IPR042276 (G3DSA:3.90.1150.GENE3D); IPR035587 (PFAM); PTHR45846:SF1 (PANTHER); PTHR45846 (PANTHER); IPR000571 (PROSITE_PROFILES); IPR000571 (PROSITE_PROFILES); IPR035587 (CDD); IPR037282 (SUPERFAMILY); SSF51395 (SUPERFAMILY)	P:GO:0051016; F:GO:0003824; F:GO:0046872; C:GO:0008290	P:barbed-end actin filament capping; F:catalytic activity; F:metal ion binding; C:F-actin capping protein complex
ANN04068-RA	0.0394052	906	Similar to Rfc2: Replication factor C subunit 2 (Rattus norvegicus OX%3D10116)	IPR003593 (SMART); IPR027417 (G3DSA:3.40.50.GENE3D); G3DSA:1.20.272.10 (GENE3D); G3DSA:1.10.8.60 (GENE3D); IPR013748 (PFAM); IPR036397 (G3DSA:3.30.420.GENE3D); IPR003959 (PFAM); PTHR11669:SF5 (PANTHER); PTHR11669 (PANTHER); cd00009 (CDD); cd18140 (CDD); IPR008921 (SUPERFAMILY); IPR027417 (SUPERFAMILY)	P:GO:0006260; F:GO:0003676; F:GO:0003677; F:GO:0005524; F:GO:0016887	P:DNA replication; F:nucleic acid binding; F:DNA binding; F:ATP binding; F:ATP hydrolysis activity
ANN04458-RA	0.0467794	774	Similar to Foxn4: Forkhead box protein N4 (Mus musculus OX%3D10090)	IPR001766 (PRINTS); IPR001766 (SMART); IPR036388 (G3DSA:1.10.10.GENE3D); IPR001766 (PFAM); mobidb-lite (MOBIDB_LITE); mobidb-lite (MOBIDB_LITE); PTHR46721 (PANTHER); IPR001766 (PROSITE_PROFILES); IPR001766 (CDD); IPR036390 (SUPERFAMILY)	P:GO:0006355; F:GO:0003700; F:GO:0043565	P:regulation of transcription, DNA-templated; F:DNA-binding transcription factor activity; F:sequence-specific DNA binding
ANN04478-RA	0.0417143	945	Similar to Hr39: Nuclear hormone receptor FTZ-F1 beta (Drosophila melanogaster OX%3D7227)	IPR001628 (PRINTS); IPR001723 (PRINTS); IPR001628 (SMART); IPR000536 (SMART); IPR000536 (PFAM); IPR013088 (G3DSA:3.30.50.GENE3D); IPR035500 (G3DSA:1.10.565.GENE3D); IPR001628 (PFAM); mobidb-lite (MOBIDB_LITE); mobidb-lite (MOBIDB_LITE); mobidb-lite (MOBIDB_LITE); mobidb-lite (MOBIDB_LITE); mobidb-lite (MOBIDB_LITE); mobidb-lite (MOBIDB_LITE); mobidb-lite (MOBIDB_LITE); mobidb-lite (MOBIDB_LITE); …	P:GO:0006355; F:GO:0003677; F:GO:0003700; F:GO:0004879; F:GO:0008270; F:GO:0043565	P:regulation of transcription, DNA-templated; F:DNA binding; F:DNA-binding transcription factor activity; F:nuclear receptor activity; F:zinc ion binding; F:sequence-specific DNA binding
ANN04593-RA	0.0574099	834	Similar to UGCG: Ceramide glucosyltransferase (Homo sapiens OX%3D9606)	IPR029044 (G3DSA:3.90.550.GENE3D); IPR025993 (PFAM); PTHR12726:SF1 (PANTHER); IPR025993 (PANTHER); cd02520 (CDD); IPR029044 (SUPERFAMILY)	F:GO:0016757	F:glycosyltransferase activity
ANN04601-RA	0	177	Similar to LSM7: U6 snRNA-associated Sm-like protein LSm7 (Homo sapiens OX%3D9606)	IPR001163 (SMART); G3DSA:2.30.30.100 (GENE3D); PIRSF037188 (PIRSF); IPR001163 (PFAM); IPR044641 (PANTHER); PTHR10553:SF5 (PANTHER); IPR017132 (CDD); IPR010920 (SUPERFAMILY)	P:GO:0000398; P:GO:0000956	P:mRNA splicing, via spliceosome; P:nuclear-transcribed mRNA catabolic process
ANN04663-RA	0.196355	483	Similar to Snrpa1: U2 small nuclear ribonucleoprotein A' (Mus musculus OX%3D10090)	SM00365 (SMART); PF14580 (PFAM); IPR032675 (G3DSA:3.80.10.GENE3D); IPR044640 (PANTHER); PTHR10552:SF6 (PANTHER); IPR001611 (PROSITE_PROFILES); SSF52058 (SUPERFAMILY)	P:GO:0000398; F:GO:0005515; F:GO:0030620	P:mRNA splicing, via spliceosome; F:protein binding; F:U2 snRNA binding
ANN04664-RA	0.0583981	177	Similar to RpS26: 40S ribosomal protein S26 (Drosophila melanogaster OX%3D7227)	IPR038551 (G3DSA:3.30.1740.GENE3D); IPR000892 (PFAM); mobidb-lite (MOBIDB_LITE); IPR000892 (PANTHER)	P:GO:0006412; F:GO:0003735; C:GO:0005840	P:translation; F:structural constituent of ribosome; C:ribosome
ANN04671-RA	0.0231106	906	Similar to WDR44: WD repeat-containing protein 44 (Bos taurus OX%3D9913)	IPR020472 (PRINTS); IPR001680 (SMART); IPR015943 (G3DSA:2.130.10.GENE3D); IPR001680 (PFAM); mobidb-lite (MOBIDB_LITE); mobidb-lite (MOBIDB_LITE); mobidb-lite (MOBIDB_LITE); mobidb-lite (MOBIDB_LITE); mobidb-lite (MOBIDB_LITE); mobidb-lite (MOBIDB_LITE); mobidb-lite (MOBIDB_LITE); mobidb-lite (MOBIDB_LITE); mobidb-lite (MOBIDB_LITE); mobidb-lite (MOBIDB_LITE); mobidb-lite (MOBIDB_LITE); PTHR14221:…	F:GO:0005515	F:protein binding
ANN04675-RA	0.0295972	186	Similar to Lsm3: U6 snRNA-associated Sm-like protein LSm3 (Mus musculus OX%3D10090)	IPR001163 (SMART); IPR001163 (PFAM); G3DSA:2.30.30.100 (GENE3D); IPR040002 (PANTHER); PTHR13110:SF8 (PANTHER); IPR034105 (CDD); IPR010920 (SUPERFAMILY)	P:GO:0000398; F:GO:0003723	P:mRNA splicing, via spliceosome; F:RNA binding
ANN04678-RA	0.169729	2298	Similar to Chpf: Chondroitin sulfate synthase 2 (Mus musculus OX%3D10090)	IPR008428 (PFAM); IPR019791 (PFAM); IPR037120 (G3DSA:1.10.640.GENE3D); G3DSA:3.90.550.50 (GENE3D); PTHR12369 (PANTHER); PTHR12369:SF13 (PANTHER); IPR019791 (PROSITE_PROFILES); IPR010255 (SUPERFAMILY)	P:GO:0006979; F:GO:0004601; F:GO:0008376; F:GO:0020037; C:GO:0032580	P:response to oxidative stress; F:peroxidase activity; F:acetylgalactosaminyltransferase activity; F:heme binding; C:Golgi cisterna membrane
ANN04859-RA	0.025529	756	Similar to mindy3: Ubiquitin carboxyl-terminal hydrolase MINDY-3 homolog (Drosophila melanogaster OX%3D7227)	IPR025257 (SMART); G3DSA:1.10.238.10 (GENE3D); IPR025257 (PFAM); PTHR12473:SF15 (PANTHER); IPR039785 (PANTHER); IPR039785 (PANTHER); PTHR12473:SF15 (PANTHER); IPR002048 (PROSITE_PROFILES); IPR011992 (SUPERFAMILY)	P:GO:0071108; F:GO:0004843; F:GO:0005509; F:GO:1990380	P:protein K48-linked deubiquitination; F:thiol-dependent deubiquitinase; F:calcium ion binding; F:Lys48-specific deubiquitinase activity
ANN04878-RA	0.0105224	498	Similar to Arpc4: Actin-related protein 2/3 complex subunit 4 (Mus musculus OX%3D10090)	IPR008384 (PFAM); IPR008384 (PIRSF); IPR034666 (G3DSA:3.30.1460.GENE3D); IPR008384 (PANTHER); PTHR22629:SF1 (PANTHER); IPR034666 (SUPERFAMILY)	P:GO:0030041; P:GO:0030833; P:GO:0034314; C:GO:0005885; C:GO:0015629	P:actin filament polymerization; P:regulation of actin filament polymerization; P:Arp2/3 complex-mediated actin nucleation; C:Arp2/3 protein complex; C:actin cytoskeleton
ANN05046-RA	0.173986	2976	Similar to Pitrm1: Presequence protease%2C mitochondrial (Mus musculus OX%3D10090)	IPR013578 (SMART); G3DSA:3.30.830.10 (GENE3D); G3DSA:3.30.830.10 (GENE3D); G3DSA:3.30.830.10 (GENE3D); IPR013578 (PFAM); G3DSA:3.30.830.10 (GENE3D); IPR011765 (PFAM); IPR007863 (PFAM); PTHR43016:SF13 (PANTHER); PTHR43016 (PANTHER); IPR011249 (SUPERFAMILY); IPR011249 (SUPERFAMILY); IPR011249 (SUPERFAMILY); IPR011249 (SUPERFAMILY)	P:GO:0006508; F:GO:0046872	P:proteolysis; F:metal ion binding
ANN05050-RA*	0.000102821	72	Similar to CABLES1: CDK5 and ABL1 enzyme substrate 1 (Homo sapiens OX%3D9606)	mobidb-lite (MOBIDB_LITE); mobidb-lite (MOBIDB_LITE); mobidb-lite (MOBIDB_LITE); IPR012388 (PANTHER)	P:GO:0051726	P:regulation of cell cycle
ANN05052-RA	0.127551	552	Similar to kti12: Protein KTI12 homolog (Danio rerio OX%3D7955)	IPR013641 (PFAM); IPR027417 (G3DSA:3.40.50.GENE3D); PTHR12435:SF2 (PANTHER); IPR045106 (PANTHER); IPR027417 (SUPERFAMILY)	P:GO:0002098; P:GO:0006357	P:tRNA wobble uridine modification; P:regulation of transcription by RNA polymerase II
ANN05145-RA	0.0370146	453	Similar to CG3527: Ribosomal RNA small subunit methyltransferase NEP1 (Drosophila melanogaster OX%3D7227)	IPR005304 (PFAM); IPR029026 (G3DSA:3.40.1280.GENE3D); IPR005304 (PANTHER); IPR005304 (CDD); IPR029028 (SUPERFAMILY)	P:GO:0070475; F:GO:0070037	P:rRNA base methylation; F:rRNA (pseudouridine) methyltransferase activity
ANN05251-RA	0.0644208	1131	Similar to VPS26C: Vacuolar protein sorting-associated protein 26C (Pongo abelii OX%3D9601)	IPR001660 (SMART); IPR011017 (SMART); IPR004092 (SMART); IPR013761 (G3DSA:1.10.150.GENE3D); IPR014752 (G3DSA:2.60.40.GENE3D); IPR021987 (PFAM); IPR004092 (PFAM); IPR001660 (PFAM); IPR038348 (G3DSA:3.90.1150.GENE3D); G3DSA:2.30.30.140 (GENE3D); IPR028934 (PFAM); IPR014752 (G3DSA:2.60.40.GENE3D); G3DSA:2.30.30.140 (GENE3D); PTHR12247:SF132 (PANTHER); PTHR12247 (PANTHER); IPR004092 (PROSITE_PROFILES…	P:GO:0006355; P:GO:0006886; F:GO:0005515; C:GO:0005634	P:regulation of transcription, DNA-templated; P:intracellular protein transport; F:protein binding; C:nucleus
ANN05456-RA	0.345992	357	Similar to Grcc10: Protein C10 (Mus musculus OX%3D10090)	IPR026317 (PFAM); mobidb-lite (MOBIDB_LITE); IPR026317 (PANTHER)	no GO terms	no GO terms
ANN05512-RA	0.141074	711	Similar to mRpL19: 39S ribosomal protein L19%2C mitochondrial (Drosophila melanogaster OX%3D7227)	IPR001857 (PFAM); IPR038657 (G3DSA:2.30.30.GENE3D); PTHR15680:SF9 (PANTHER); IPR001857 (PANTHER); IPR008991 (SUPERFAMILY)	P:GO:0006412; F:GO:0003735; C:GO:0005840	P:translation; F:structural constituent of ribosome; C:ribosome
ANN05720-RA	0.169309	699	Similar to RSU1: Ras suppressor protein 1 (Homo sapiens OX%3D9606)	IPR003591 (SMART); IPR032675 (G3DSA:3.80.10.GENE3D); IPR001611 (PFAM); PTHR16083:SF31 (PANTHER); PTHR16083 (PANTHER); IPR001611 (PROSITE_PROFILES); SSF52058 (SUPERFAMILY)	F:GO:0005515	F:protein binding
ANN05733-RA	0.119285	423	Similar to mRpS10: 28S ribosomal protein S10%2C mitochondrial (Drosophila melanogaster OX%3D7227)	IPR027486 (SMART); IPR027486 (PFAM); IPR036838 (G3DSA:3.30.70.GENE3D); IPR040055 (PANTHER); IPR036838 (SUPERFAMILY)	C:GO:0005763	C:mitochondrial small ribosomal subunit
ANN05799-RA	0.141509	531	Similar to CG11007: Thioredoxin-related transmembrane protein 2 homolog (Drosophila melanogaster OX%3D7227)	IPR013766 (PFAM); G3DSA:3.40.30.10 (GENE3D); PTHR25462 (PANTHER); PTHR25462:SF265 (PANTHER); IPR013766 (PROSITE_PROFILES); IPR037463 (CDD); IPR036249 (SUPERFAMILY)	no GO terms	no GO terms
ANN05809-RA	0.0496862	126	Similar to VBP1: Prefoldin subunit 3 (Pongo abelii OX%3D9601)	IPR016655 (PIRSF); IPR009053 (G3DSA:1.10.287.GENE3D); IPR004127 (PFAM); IPR016655 (PANTHER); cd00584 (CDD); SSF46579 (SUPERFAMILY)	P:GO:0006457; C:GO:0016272	P:protein folding; C:prefoldin complex
ANN05933-RA	0.0926923	915	Similar to PIGT: GPI transamidase component PIG-T (Homo sapiens OX%3D9606)	IPR007245 (PFAM); PTHR12959:SF11 (PANTHER); IPR007245 (PANTHER)	P:GO:0016255; C:GO:0042765	P:attachment of GPI anchor to protein; C:GPI-anchor transamidase complex
ANN05939-RA	0.0670846	489	Similar to SelT: Thioredoxin reductase-like selenoprotein T homolog CG3887 (Drosophila melanogaster OX%3D7227)	IPR011893 (TIGRFAM); IPR011893 (PFAM); G3DSA:3.40.30.10 (GENE3D); IPR019389 (PANTHER); PTHR13544:SF0 (PANTHER); IPR036249 (SUPERFAMILY)	no GO terms	no GO terms
ANN06012-RA	0.135926	318	Similar to arpc5-b: Actin-related protein 2/3 complex subunit 5-B (Xenopus laevis OX%3D8355)	IPR006789 (PFAM); IPR006789 (PIRSF); IPR036743 (G3DSA:1.25.40.GENE3D); mobidb-lite (MOBIDB_LITE); mobidb-lite (MOBIDB_LITE); IPR030075 (PTHR12644:PANTHER); IPR006789 (PANTHER); IPR036743 (SUPERFAMILY)	P:GO:0030833; P:GO:0034314; C:GO:0005885; C:GO:0015629	P:regulation of actin filament polymerization; P:Arp2/3 complex-mediated actin nucleation; C:Arp2/3 protein complex; C:actin cytoskeleton
ANN06069-RA	0.109855	1194	Similar to gmppaa: Mannose-1-phosphate guanyltransferase alpha-A (Danio rerio OX%3D7955)	G3DSA:2.160.10.10 (GENE3D); IPR009018 (G3DSA:3.30.720.GENE3D); IPR029044 (G3DSA:3.90.550.GENE3D); IPR005835 (PFAM); IPR039432 (PFAM); IPR001451 (PFAM); PTHR22572 (PANTHER); PTHR22572:SF104 (PANTHER); IPR029044 (SUPERFAMILY); IPR009018 (SUPERFAMILY)	P:GO:0006614; P:GO:0009058; F:GO:0008312; F:GO:0016779; C:GO:0048500	P:SRP-dependent cotranslational protein targeting to membrane; P:biosynthetic process; F:7S RNA binding; F:nucleotidyltransferase activity; C:signal recognition particle
ANN06394-RA	0.298194	207	Similar to lactb2: Endoribonuclease LACTB2 (Danio rerio OX%3D7955)	IPR001279 (SMART); IPR036388 (G3DSA:1.10.10.GENE3D); IPR036866 (G3DSA:3.60.15.GENE3D); IPR001279 (PFAM); PTHR23131:SF0 (PANTHER); PTHR23131 (PANTHER); cd07722 (CDD); IPR036866 (SUPERFAMILY)	no GO terms	no GO terms
ANN06497-RA	0.0324286	318	Similar to TfIIA-S: Transcription initiation factor IIA subunit 2 (Drosophila melanogaster OX%3D7227)	IPR015871 (PFAM); IPR015872 (PFAM); IPR009083 (G3DSA:1.10.287.GENE3D); IPR009088 (G3DSA:2.30.18.GENE3D); IPR003194 (PIRSF); PTHR10966:SF5 (PANTHER); IPR003194 (PANTHER); IPR015871 (CDD); IPR015872 (CDD); SSF47396 (SUPERFAMILY); IPR009088 (SUPERFAMILY)	P:GO:0006367; C:GO:0005672	P:transcription initiation from RNA polymerase II promoter; C:transcription factor TFIIA complex
ANN06540-RA	0.0308748	999	Similar to Srp54: Signal recognition particle 54 kDa protein (Mus musculus OX%3D10090)	IPR003593 (SMART); IPR000897 (SMART); IPR013822 (SMART); IPR004125 (PFAM); IPR036891 (G3DSA:1.10.260.GENE3D); IPR013822 (PFAM); IPR000897 (PFAM); IPR027417 (G3DSA:3.40.50.GENE3D); IPR042101 (G3DSA:1.20.120.GENE3D); IPR036891 (G3DSA:1.10.260.GENE3D); IPR006325 (TIGRFAM); IPR022941 (PANTHER); PTHR11564:SF5 (PANTHER); PTHR11564:SF5 (PANTHER); IPR022941 (PANTHER); PTHR11564:SF5 (PANTHER); IPR022941 (…	P:GO:0006614; F:GO:0003924; F:GO:0005525; F:GO:0008312; C:GO:0048500	P:SRP-dependent cotranslational protein targeting to membrane; F:GTPase activity; F:GTP binding; F:7S RNA binding; C:signal recognition particle
ANN06545-RA	0.266141	1350	Similar to Pyroxd1: Pyridine nucleotide-disulfide oxidoreductase domain-containing protein 1 (Drosophila melanogaster OX%3D7227)	PR00368 (PRINTS); IPR023753 (PFAM); IPR016156 (G3DSA:3.30.390.GENE3D); IPR036188 (G3DSA:3.50.50.GENE3D); IPR036188 (G3DSA:3.50.50.GENE3D); IPR036188 (G3DSA:3.50.50.GENE3D); IPR023753 (PFAM); IPR001648 (PFAM); IPR036870 (G3DSA:4.10.640.GENE3D); PTHR43429:SF2 (PANTHER); PTHR43429 (PANTHER); IPR036188 (SUPERFAMILY); IPR036870 (SUPERFAMILY)	P:GO:0006412; F:GO:0003735; F:GO:0016491; F:GO:0050660; C:GO:0005840	P:translation; F:structural constituent of ribosome; F:oxidoreductase activity; F:flavin adenine dinucleotide binding; C:ribosome
ANN06606-RA	0.0179257	345	Similar to RPL35: 60S ribosomal protein L35 (Ophiophagus hannah OX%3D8665)	G3DSA:6.10.250.3450 (GENE3D); IPR036049 (G3DSA:1.10.287.GENE3D); IPR001854 (PFAM); IPR001854 (TIGRFAM); IPR045059 (PANTHER); PTHR45722:SF9 (PANTHER); IPR001854 (HAMAP); cd00427 (CDD); IPR036049 (SUPERFAMILY)	P:GO:0000463; P:GO:0006412; F:GO:0003735; C:GO:0005840; C:GO:0022625	P:maturation of LSU-rRNA from tricistronic rRNA transcript (SSU-rRNA, 5.8S rRNA, LSU-rRNA); P:translation; F:structural constituent of ribosome; C:ribosome; C:cytosolic large ribosomal subunit
ANN06619-RA	0.0400943	381	Similar to pdcd10: Programmed cell death protein 10 (Xenopus laevis OX%3D8355)	PF06840 (PFAM); G3DSA:1.20.120.1950 (GENE3D); IPR009652 (PANTHER)	no GO terms	no GO terms
ANN06674-RA	0.0929502	621	Similar to Mo25: Protein Mo25 (Drosophila melanogaster OX%3D7227)	IPR013878 (PFAM); IPR011989 (G3DSA:1.25.10.GENE3D); IPR013878 (PANTHER); PTHR10182:SF11 (PANTHER); IPR016024 (SUPERFAMILY)	no GO terms	no GO terms
ANN06683-RA	0.359264	501	Similar to THG1L: Probable tRNA(His) guanylyltransferase (Homo sapiens OX%3D9606)	IPR025845 (PFAM); IPR038469 (G3DSA:3.30.70.GENE3D); IPR024956 (PFAM); IPR007537 (PIRSF); PTHR12729:SF6 (PANTHER); IPR007537 (PANTHER)	P:GO:0006400; F:GO:0000287; F:GO:0008193	P:tRNA modification; F:magnesium ion binding; F:tRNA guanylyltransferase activity
ANN06693-RA	0.182017	426	Similar to Mrps22: 28S ribosomal protein S22%2C mitochondrial (Mus musculus OX%3D10090)	IPR019374 (PFAM); IPR019374 (PANTHER)	no GO terms	no GO terms
ANN06724-RA	0.0507442	219	Similar to RPS12: 40S ribosomal protein S12 (Gallus gallus OX%3D9031)	IPR000530 (PRINTS); IPR029064 (G3DSA:3.30.1330.GENE3D); IPR004038 (PFAM); PTHR11843:SF0 (PANTHER); IPR000530 (PANTHER); IPR029064 (SUPERFAMILY)	P:GO:0006412; F:GO:0003735; C:GO:0005840	P:translation; F:structural constituent of ribosome; C:ribosome
ANN06872-RA	0.205399	207	Similar to AAEL000331: Elongation factor Ts%2C mitochondrial (Aedes aegypti OX%3D7159)	G3DSA:1.10.8.10 (GENE3D); IPR036402 (G3DSA:3.30.479.GENE3D); IPR014039 (PFAM); PTHR11741:SF0 (PANTHER); IPR001816 (PANTHER); IPR001816 (HAMAP); cd14275 (CDD); IPR036402 (SUPERFAMILY); IPR009060 (SUPERFAMILY)	P:GO:0006414; F:GO:0003746; F:GO:0005515	P:translational elongation; F:translation elongation factor activity; F:protein binding
ANN07357-RA	0.0520141	1746	Similar to Sur-8: Leucine-rich repeat protein soc-2 homolog (Culex quinquefasciatus OX%3D7176)	SM00364 (SMART); IPR003591 (SMART); SM00365 (SMART); IPR032675 (G3DSA:3.80.10.GENE3D); IPR032675 (G3DSA:3.80.10.GENE3D); IPR001611 (PFAM); mobidb-lite (MOBIDB_LITE); mobidb-lite (MOBIDB_LITE); mobidb-lite (MOBIDB_LITE); IPR027036 (PTHR48051:PANTHER); PTHR48051 (PANTHER); IPR001611 (PROSITE_PROFILES); IPR001611 (PROSITE_PROFILES); IPR001611 (PROSITE_PROFILES); IPR001611 (PROSITE_PROFILES); IPR0016…	F:GO:0005515	F:protein binding
ANN07382-RA	0.196137	255	Similar to mRpS26: Probable 28S ribosomal protein S26%2C mitochondrial (Drosophila melanogaster OX%3D7227)	IPR026140 (PFAM); mobidb-lite (MOBIDB_LITE); IPR026140 (PANTHER); IPR036505 (SUPERFAMILY)	P:GO:0009253; F:GO:0008745; C:GO:0005763	P:peptidoglycan catabolic process; F:N-acetylmuramoyl-L-alanine amidase activity; C:mitochondrial small ribosomal subunit
ANN07437-RA	0.150142	312	Similar to POLR1C: DNA-directed RNA polymerases I and III subunit RPAC1 (Bos taurus OX%3D9913)	IPR011263 (SMART); IPR011263 (PFAM); IPR011262 (PFAM); IPR036603 (G3DSA:3.30.1360.GENE3D); PTHR11800 (PANTHER); IPR033901 (PTHR11800:PANTHER); IPR036603 (SUPERFAMILY); IPR036643 (SUPERFAMILY)	P:GO:0006351; F:GO:0001054; F:GO:0001056; F:GO:0003899; F:GO:0046983	P:transcription, DNA-templated; F:RNA polymerase I activity; F:RNA polymerase III activity; F:DNA-directed 5'-3' RNA polymerase activity; F:protein dimerization activity
ANN07438-RA	0.144497	831	Similar to SLC30A7: Zinc transporter 7 (Gallus gallus OX%3D9031)	IPR002524 (TIGRFAM); IPR002524 (PFAM); IPR027469 (G3DSA:1.20.1510.GENE3D); mobidb-lite (MOBIDB_LITE); PTHR45755:SF4 (PANTHER); IPR045316 (PANTHER); IPR027469 (SUPERFAMILY)	P:GO:0006812; P:GO:0006829; P:GO:0006882; P:GO:0055085; F:GO:0005385; F:GO:0008324; C:GO:0016021	P:cation transport; P:zinc ion transport; P:cellular zinc ion homeostasis; P:transmembrane transport; F:zinc ion transmembrane transporter activity; F:cation transmembrane transporter activity; C:integral component of membrane
ANN07486-RA	0.114031	339	Similar to trappc6b: Trafficking protein particle complex subunit 6b (Danio rerio OX%3D7955)	G3DSA:3.30.1380.20 (GENE3D); IPR007194 (PFAM); IPR037992 (PANTHER); IPR037992 (CDD); IPR024096 (SUPERFAMILY)	P:GO:0043087; P:GO:0048193	P:regulation of GTPase activity; P:Golgi vesicle transport
ANN07589-RA	0.1791	336	Similar to ATG14: Beclin 1-associated autophagy-related key regulator (Homo sapiens OX%3D9606)	IPR018791 (PFAM); PTHR13664 (PANTHER)	no GO terms	no GO terms
ANN07608-RA	0.083301	1800	Similar to ATG9A: Autophagy-related protein 9A (Pongo abelii OX%3D9601)	IPR007241 (PFAM); mobidb-lite (MOBIDB_LITE); mobidb-lite (MOBIDB_LITE); PTHR13038:SF14 (PANTHER); IPR007241 (PANTHER)	P:GO:0006914	P:autophagy
ANN07626-RA	0.384778	666	Similar to SRRD: SRR1-like protein (Homo sapiens OX%3D9606)	IPR012942 (PFAM); IPR040044 (PANTHER); PTHR28626:SF3 (PANTHER)	no GO terms	no GO terms
ANN07627-RA	0.251788	882	Similar to bonsai: 28S ribosomal protein S15%2C mitochondrial (Drosophila melanogaster OX%3D7227)	IPR000589 (SMART); IPR000589 (PFAM); G3DSA:1.10.287.10 (GENE3D); PTHR46685 (PANTHER); IPR009068 (SUPERFAMILY)	P:GO:0006412; F:GO:0003735; C:GO:0005840	P:translation; F:structural constituent of ribosome; C:ribosome
ANN07638-RA	0.110918	1797	Similar to Vps33a: Vacuolar protein sorting-associated protein 33A (Rattus norvegicus OX%3D10116)	IPR001619 (PFAM); IPR027482 (G3DSA:3.40.50.GENE3D); IPR043155 (G3DSA:1.25.40.GENE3D); IPR022775 (PFAM); IPR027482 (G3DSA:3.40.50.GENE3D); IPR043154 (G3DSA:3.40.50.GENE3D); G3DSA:3.30.450.60 (GENE3D); IPR001619 (PANTHER); IPR027121 (PTHR11679:PANTHER); cd14829 (CDD); IPR011012 (SUPERFAMILY); IPR036045 (SUPERFAMILY)	P:GO:0016192	P:vesicle-mediated transport
ANN07819-RA	0.0899956	546	Similar to DENR: Density-regulated protein homolog (Drosophila melanogaster OX%3D7227)	G3DSA:3.30.780.10 (GENE3D); IPR005873 (TIGRFAM); IPR001950 (PFAM); PTHR12789 (PANTHER); PTHR12789:SF0 (PANTHER); IPR001950 (PROSITE_PROFILES); cd11607 (CDD); IPR036877 (SUPERFAMILY)	P:GO:0006413; F:GO:0003743	P:translational initiation; F:translation initiation factor activity
ANN08174-RA	0.105246	456	Similar to mRpL11: 39S ribosomal protein L11%2C mitochondrial (Drosophila melanogaster OX%3D7227)	IPR000911 (SMART); IPR036769 (G3DSA:1.10.10.GENE3D); IPR020784 (PFAM); IPR020783 (PFAM); IPR036796 (G3DSA:3.30.1550.GENE3D); IPR006519 (TIGRFAM); IPR000911 (PANTHER); PTHR11661:SF1 (PANTHER); IPR000911 (HAMAP); IPR000911 (CDD); IPR036769 (SUPERFAMILY); IPR036796 (SUPERFAMILY)	P:GO:0006412; F:GO:0003735; C:GO:0005840	P:translation; F:structural constituent of ribosome; C:ribosome
ANN08178-RA	0	114	Similar to LSM1: U6 snRNA-associated Sm-like protein LSm1 (Bos taurus OX%3D9913)	IPR001163 (SMART); G3DSA:2.30.30.100 (GENE3D); IPR001163 (PFAM); PTHR15588:SF8 (PANTHER); IPR044642 (PANTHER); IPR034104 (CDD); IPR010920 (SUPERFAMILY)	P:GO:0000956	P:nuclear-transcribed mRNA catabolic process
ANN08369-RA	0.224359	459	Similar to Mrpl16: 39S ribosomal protein L16%2C mitochondrial (Mus musculus OX%3D10090)	IPR000114 (PRINTS); IPR036920 (G3DSA:3.90.1170.GENE3D); IPR016180 (PFAM); IPR000114 (PANTHER); PTHR12220:SF13 (PANTHER); IPR016180 (CDD); IPR036920 (SUPERFAMILY)	P:GO:0006412; F:GO:0003735; F:GO:0019843; C:GO:0005840	P:translation; F:structural constituent of ribosome; F:rRNA binding; C:ribosome
ANN08379-RA	0.139515	120	Similar to DPH5: Diphthine methyl ester synthase (Homo sapiens OX%3D9606)	IPR004551 (PIRSF); IPR014777 (G3DSA:3.40.1010.GENE3D); IPR004551 (TIGRFAM); IPR000878 (PFAM); IPR014776 (G3DSA:3.30.950.GENE3D); IPR004551 (PANTHER); IPR004551 (HAMAP); IPR004551 (CDD); IPR035996 (SUPERFAMILY)	P:GO:0017183; F:GO:0004164; F:GO:0008168	P:peptidyl-diphthamide biosynthetic process from peptidyl-histidine; F:diphthine synthase activity; F:methyltransferase activity
ANN08461-RA	0.0183684	1380	Similar to IntS11: Integrator complex subunit 11 (Drosophila melanogaster OX%3D7227)	IPR022712 (SMART); IPR001279 (SMART); IPR001279 (PFAM); IPR011108 (PFAM); IPR022712 (PFAM); G3DSA:3.40.50.10890 (GENE3D); IPR036866 (G3DSA:3.60.15.GENE3D); PTHR11203:SF37 (PANTHER); PTHR11203 (PANTHER); IPR041897 (CDD); IPR036866 (SUPERFAMILY)	no GO terms	no GO terms
ANN08790-RA	0.181478	996	Similar to Alg6: Dolichyl pyrophosphate Man9GlcNAc2 alpha-1%2C3-glucosyltransferase (Mus musculus OX%3D10090)	IPR004856 (PFAM); IPR004856 (PANTHER); IPR039488 (PTHR12413:PANTHER)	P:GO:0006488; F:GO:0016758; F:GO:0042281; C:GO:0005783	P:dolichol-linked oligosaccharide biosynthetic process; F:hexosyltransferase activity; F:dolichyl pyrophosphate Man9GlcNAc2 alpha-1,3-glucosyltransferase activity; C:endoplasmic reticulum
ANN08835-RA	0	411	Similar to Rab21: Ras-related protein Rab-21 (Mus musculus OX%3D10090)	PR00449 (PRINTS); SM00176 (SMART); IPR001806 (SMART); SM00173 (SMART); SM00175 (SMART); IPR005225 (TIGRFAM); IPR001806 (PFAM); IPR027417 (G3DSA:3.40.50.GENE3D); PTHR24070:SF421 (PANTHER); IPR020849 (PANTHER); IPR001806 (PROSITE_PROFILES); PS51420 (PROSITE_PROFILES); PS51419 (PROSITE_PROFILES); IPR041833 (CDD); IPR027417 (SUPERFAMILY)	P:GO:0007165; P:GO:0032482; F:GO:0003924; F:GO:0005525; C:GO:0016020	P:signal transduction; P:Rab protein signal transduction; F:GTPase activity; F:GTP binding; C:membrane
ANN08861-RA	0.200367	762	Similar to NGDN: Neuroguidin (Bos taurus OX%3D9913)	IPR007146 (PFAM); mobidb-lite (MOBIDB_LITE); mobidb-lite (MOBIDB_LITE); mobidb-lite (MOBIDB_LITE); mobidb-lite (MOBIDB_LITE); mobidb-lite (MOBIDB_LITE); mobidb-lite (MOBIDB_LITE); mobidb-lite (MOBIDB_LITE); IPR007146 (PANTHER); PTHR13237:SF7 (PANTHER)	no GO terms	no GO terms
ANN09091-RA	0.21961	621	Similar to eIF2beta: Eukaryotic translation initiation factor 2 subunit 2 (Drosophila melanogaster OX%3D7227)	IPR002735 (SMART); IPR002735 (PFAM); G3DSA:3.30.30.170 (GENE3D); mobidb-lite (MOBIDB_LITE); mobidb-lite (MOBIDB_LITE); mobidb-lite (MOBIDB_LITE); mobidb-lite (MOBIDB_LITE); PTHR23001:SF24 (PANTHER); PTHR23001:SF24 (PANTHER); IPR045196 (PANTHER); IPR045196 (PANTHER); PTHR23001:SF24 (PANTHER); IPR016190 (SUPERFAMILY); IPR016189 (SUPERFAMILY)	P:GO:0006413; F:GO:0003743	P:translational initiation; F:translation initiation factor activity
ANN09120-RA	0.17503	903	Similar to mtmr10-a: Myotubularin-related protein 10-A (Xenopus laevis OX%3D8355)	IPR011993 (G3DSA:2.30.29.GENE3D); IPR010569 (PFAM); IPR022587 (PFAM); mobidb-lite (MOBIDB_LITE); IPR030564 (PANTHER); PTHR10807:SF110 (PANTHER); IPR010569 (PROSITE_PROFILES); cd14537 (CDD); SSF50729 (SUPERFAMILY); IPR029021 (SUPERFAMILY)	no GO terms	no GO terms
ANN09197-RA	0.0385648	117	Similar to psmb1-B: Proteasome subunit beta type-1-B (Carassius auratus OX%3D7957)	IPR029055 (G3DSA:3.60.20.GENE3D); IPR001353 (PFAM); PTHR11599 (PANTHER); IPR035202 (PTHR11599:PANTHER); IPR023333 (PROSITE_PROFILES); cd03757 (CDD); IPR029055 (SUPERFAMILY)	P:GO:0051603; F:GO:0004298; C:GO:0005839	P:proteolysis involved in cellular protein catabolic process; F:threonine-type endopeptidase activity; C:proteasome core complex
ANN09264-RA	0.698866	186	Similar to UPF0428 protein CXorf56 homolog (Bos taurus OX%3D9913)	mobidb-lite (MOBIDB_LITE); IPR029704 (PANTHER)	no GO terms	no GO terms
ANN09274-RA	0.153639	237	Similar to Pfdn6: Prefoldin subunit 6 (Mus musculus OX%3D10090)	IPR009053 (G3DSA:1.10.287.GENE3D); IPR002777 (PFAM); PTHR21431 (PANTHER); SSF46579 (SUPERFAMILY)	P:GO:0006457; F:GO:0051082; C:GO:0016272	P:protein folding; F:unfolded protein binding; C:prefoldin complex
ANN09378-RA	0.0397691	771	Similar to NELF-B: Negative elongation factor B (Drosophila melanogaster OX%3D7227)	IPR010405 (PFAM); IPR010405 (PANTHER)	P:GO:0045892; C:GO:0005634	P:negative regulation of transcription, DNA-templated; C:nucleus
ANN09615-RA	0.227863	303	Similar to PEX10: Peroxisome biogenesis factor 10 (Homo sapiens OX%3D9606)	IPR001841 (SMART); IPR013083 (G3DSA:3.30.40.GENE3D); PF13920 (PFAM); PTHR23350 (PANTHER); PTHR23350:SF0 (PANTHER); IPR001841 (PROSITE_PROFILES); cd16527 (CDD); SSF57850 (SUPERFAMILY)	no GO terms	no GO terms
ANN09725-RA	0.197329	594	Similar to Vps45: Vacuolar protein sorting-associated protein 45 (Mus musculus OX%3D10090)	IPR043154 (G3DSA:3.40.50.GENE3D); IPR027482 (G3DSA:3.40.50.GENE3D); G3DSA:1.25.40.60 (GENE3D); IPR001619 (PIRSF); IPR043127 (G3DSA:3.90.830.GENE3D); IPR001619 (PFAM); IPR001619 (PANTHER); PTHR11679:SF3 (PANTHER); IPR036045 (SUPERFAMILY)	P:GO:0016192	P:vesicle-mediated transport
ANN09755-RA	0.132156	666	Similar to CG8005: Probable deoxyhypusine synthase (Drosophila melanogaster OX%3D7227)	IPR002773 (PFAM); IPR036982 (G3DSA:3.40.910.GENE3D); IPR002773 (TIGRFAM); mobidb-lite (MOBIDB_LITE); mobidb-lite (MOBIDB_LITE); IPR002773 (PANTHER); IPR029035 (SUPERFAMILY)	P:GO:0008612	P:peptidyl-lysine modification to peptidyl-hypusine
ANN09765-RA	0.0557859	666	Similar to rnf41: E3 ubiquitin-protein ligase NRDP1 (Xenopus laevis OX%3D8355)	IPR015036 (PFAM); IPR013083 (G3DSA:3.30.40.GENE3D); IPR013083 (G3DSA:3.30.40.GENE3D); PTHR15315:SF93 (PANTHER); PTHR15315 (PANTHER); IPR001841 (PROSITE_PROFILES); SSF49599 (SUPERFAMILY); IPR037255 (SUPERFAMILY); SSF57850 (SUPERFAMILY)	P:GO:0016567; F:GO:0061630	P:protein ubiquitination; F:ubiquitin protein ligase activity
ANN09918-RA	0.204413	693	Similar to Kin: DNA/RNA-binding protein KIN17 (Mus musculus OX%3D10090)	IPR019447 (SMART); IPR019447 (PFAM); IPR041330 (PFAM); IPR038254 (G3DSA:1.10.10.GENE3D); G3DSA:2.30.30.140 (GENE3D); IPR014722 (G3DSA:2.30.30.GENE3D); IPR037321 (PANTHER); IPR041995 (CDD); IPR036236 (SUPERFAMILY)	no GO terms	no GO terms
ANN09934-RA	0.0560316	306	Similar to Manf: Mesencephalic astrocyte-derived neurotrophic factor homolog (Drosophila simulans OX%3D7240)	G3DSA:1.10.225.10 (GENE3D); IPR045332 (PFAM); IPR019345 (PFAM); IPR036361 (G3DSA:1.10.720.GENE3D); IPR045333 (PANTHER); IPR036361 (SUPERFAMILY)	no GO terms	no GO terms
ANN10048-RA	0.0580547	1224	Similar to Pdk: [Pyruvate dehydrogenase (acetyl-transferring)] kinase%2C mitochondrial (Drosophila melanogaster OX%3D7227)	IPR003594 (SMART); IPR003594 (PFAM); IPR018955 (PFAM); IPR036890 (G3DSA:3.30.565.GENE3D); IPR036784 (G3DSA:1.20.140.GENE3D); mobidb-lite (MOBIDB_LITE); PTHR11947:SF14 (PANTHER); IPR039028 (PANTHER); IPR005467 (PROSITE_PROFILES); cd16929 (CDD); IPR036784 (SUPERFAMILY); IPR036890 (SUPERFAMILY)	F:GO:0004672	F:protein kinase activity
ANN10135-RA	0.116883	342	Similar to fax: Failed axon connections (Drosophila melanogaster OX%3D7227)	IPR012336 (PFAM); IPR033468 (PFAM); G3DSA:1.20.1050.10 (GENE3D); SFLDG01180 (SFLD); IPR026928 (SFLD); PTHR12289:SF71 (PANTHER); PTHR12289 (PANTHER); PTHR12289:SF71 (PANTHER); PTHR12289 (PANTHER); cd03193 (CDD); IPR036282 (SUPERFAMILY)	no GO terms	no GO terms
ANN10152-RA	0.0715488	504	Similar to CG15084: Coiled-coil domain-containing protein 130 homolog (Drosophila melanogaster OX%3D7227)	IPR007590 (PFAM); PTHR12111:SF2 (PANTHER); IPR007590 (PANTHER)	P:GO:0000398	P:mRNA splicing, via spliceosome
ANN10202-RA	0.0683041	306	Similar to BNIP1: Vesicle transport protein SEC20 (Homo sapiens OX%3D9606)	IPR005606 (PFAM); PTHR12825:SF0 (PANTHER); IPR005606 (PANTHER)	P:GO:0006890; F:GO:0005484	P:retrograde vesicle-mediated transport, Golgi to endoplasmic reticulum; F:SNAP receptor activity
ANN10235-RA	0.270583	594	Similar to Surf1: SURF1-like protein (Drosophila melanogaster OX%3D7227)	IPR002994 (PFAM); mobidb-lite (MOBIDB_LITE); PTHR23427:SF2 (PANTHER); IPR045214 (PANTHER); IPR002994 (PROSITE_PROFILES); IPR002994 (CDD)	C:GO:0016020	C:membrane
ANN10325-RA	0.042471	597	Similar to ykt6: Synaptobrevin homolog YKT6 (Danio rerio OX%3D7955)	IPR010908 (SMART); G3DSA:3.30.450.50 (GENE3D); IPR042855 (PFAM); IPR010908 (PFAM); G3DSA:1.20.5.110 (GENE3D); PTHR45806:SF1 (PANTHER); PTHR45806 (PANTHER); IPR042855 (PROSITE_PROFILES); IPR010908 (PROSITE_PROFILES); IPR045848 (CDD); IPR010908 (CDD); IPR011012 (SUPERFAMILY); SSF58038 (SUPERFAMILY)	no GO terms	no GO terms
ANN10378-RA*	0.213482	336	Similar to ttk: Protein tramtrack%2C beta isoform (Drosophila melanogaster OX%3D7227)	IPR000210 (SMART); IPR011333 (G3DSA:3.30.710.GENE3D); IPR007889 (PFAM); IPR000210 (PFAM); mobidb-lite (MOBIDB_LITE); mobidb-lite (MOBIDB_LITE); mobidb-lite (MOBIDB_LITE); mobidb-lite (MOBIDB_LITE); mobidb-lite (MOBIDB_LITE); mobidb-lite (MOBIDB_LITE); mobidb-lite (MOBIDB_LITE); PTHR23110:SF81 (PANTHER); PTHR23110 (PANTHER); IPR000210 (PROSITE_PROFILES); cd18315 (CDD); IPR009057 (SUPERFAMILY); IPR…	F:GO:0003677; F:GO:0005515	F:DNA binding; F:protein binding
ANN10598-RA	0.037679	189	Similar to ubl: Ubiquitin-like protein 5 (Drosophila melanogaster OX%3D7227)	G3DSA:3.10.20.90 (GENE3D); IPR039732 (PANTHER); cd01791 (CDD); IPR029071 (SUPERFAMILY)	P:GO:0006464	P:cellular protein modification process
ANN10675-RA	0.818182	204	Similar to mRpL24: Probable 39S ribosomal protein L24%2C mitochondrial (Drosophila pseudoobscura pseudoobscura OX%3D46245)	IPR005824 (SMART); IPR005824 (PFAM); IPR003256 (TIGRFAM); IPR014722 (G3DSA:2.30.30.GENE3D); IPR003256 (PFAM); IPR003256 (PANTHER); PTHR12903:SF0 (PANTHER); IPR003256 (HAMAP); IPR041988 (CDD); IPR008991 (SUPERFAMILY)	P:GO:0006412; F:GO:0003723; F:GO:0003735; C:GO:0005840	P:translation; F:RNA binding; F:structural constituent of ribosome; C:ribosome
ANN10715-RA	0	213	Similar to AAEL000149: Histone deacetylase complex subunit SAP30 homolog (Aedes aegypti OX%3D7159)	G3DSA:3.40.1800.30 (GENE3D); IPR025718 (PFAM); IPR025717 (PFAM); mobidb-lite (MOBIDB_LITE); mobidb-lite (MOBIDB_LITE); IPR024145 (PANTHER); PTHR13286:SF7 (PANTHER)	F:GO:0005515	F:protein binding
ANN10825-RA	0.0570898	249	Similar to Kr-h2: Krueppel homolog 2 (Drosophila melanogaster OX%3D7227)	IPR005344 (PFAM); PTHR12703 (PANTHER); PTHR12703:SF4 (PANTHER)	C:GO:0016021	C:integral component of membrane
ANN10845-RA	0.0945858	2118	Similar to Glycine--tRNA ligase (Bombyx mori OX%3D7091)	IPR002315 (PRINTS); IPR000738 (SMART); IPR002314 (PFAM); G3DSA:1.10.287.10 (GENE3D); G3DSA:3.30.720.200 (GENE3D); G3DSA:3.30.40.230 (GENE3D); IPR000738 (PFAM); IPR036621 (G3DSA:3.40.50.GENE3D); IPR045864 (G3DSA:3.30.930.GENE3D); IPR004154 (PFAM); IPR002315 (TIGRFAM); IPR027031 (PANTHER); PTHR10745:SF0 (PANTHER); IPR006195 (PROSITE_PROFILES); IPR000738 (PROSITE_PROFILES); cd00858 (CDD); IPR033731 …	P:GO:0006418; P:GO:0006426; F:GO:0000166; F:GO:0004812; F:GO:0004820; F:GO:0005524; C:GO:0005737	P:tRNA aminoacylation for protein translation; P:glycyl-tRNA aminoacylation; F:nucleotide binding; F:aminoacyl-tRNA ligase activity; F:glycine-tRNA ligase activity; F:ATP binding; C:cytoplasm
ANN10973-RA	0.164531	141	Similar to Bcat2: Branched-chain-amino-acid aminotransferase%2C mitochondrial (Rattus norvegicus OX%3D10116)	IPR001544 (PFAM); IPR043131 (G3DSA:3.30.470.GENE3D); IPR043132 (G3DSA:3.20.10.GENE3D); IPR005786 (PANTHER); IPR036038 (SUPERFAMILY); IPR036038 (SUPERFAMILY)	P:GO:0009081; F:GO:0003824; F:GO:0004084	P:branched-chain amino acid metabolic process; F:catalytic activity; F:branched-chain-amino-acid transaminase activity
ANN11198-RA	0.201579	3309	Similar to tam: DNA polymerase subunit gamma-1%2C mitochondrial (Drosophila melanogaster OX%3D7227)	IPR002297 (PRINTS); IPR001098 (SMART); IPR001253 (SMART); G3DSA:3.30.70.370 (GENE3D); G3DSA:3.30.420.390 (GENE3D); IPR041336 (PFAM); G3DSA:2.40.50.140 (GENE3D); IPR001098 (PFAM); IPR006196 (PFAM); G3DSA:1.10.150.20 (GENE3D); mobidb-lite (MOBIDB_LITE); mobidb-lite (MOBIDB_LITE); IPR002297 (PANTHER); IPR006196 (PROSITE_PROFILES); IPR012340 (SUPERFAMILY); IPR012337 (SUPERFAMILY); IPR043502 (SUPERFAM…	P:GO:0006260; P:GO:0006413; F:GO:0003677; F:GO:0003723; F:GO:0003743; F:GO:0003887; C:GO:0005760	P:DNA replication; P:translational initiation; F:DNA binding; F:RNA binding; F:translation initiation factor activity; F:DNA-directed DNA polymerase activity; C:gamma DNA polymerase complex
ANN11282-RA	0.1046	1086	Similar to NAA15: N-alpha-acetyltransferase 15%2C NatA auxiliary subunit (Homo sapiens OX%3D9606)	IPR019734 (SMART); G3DSA:1.25.40.1040 (GENE3D); G3DSA:1.25.40.1010 (GENE3D); IPR021183 (PFAM); PTHR22767 (PANTHER); PTHR22767:SF6 (PANTHER); IPR011990 (SUPERFAMILY)	F:GO:0005515	F:protein binding
ANN11351-RA	0	264	Similar to RPL21: 60S ribosomal protein L21 (Sus scrofa OX%3D9823)	IPR036948 (G3DSA:2.30.30.GENE3D); G3DSA:6.10.250.3260 (GENE3D); IPR001147 (PFAM); IPR001147 (PANTHER); IPR008991 (SUPERFAMILY)	P:GO:0006412; F:GO:0003735; C:GO:0005840	P:translation; F:structural constituent of ribosome; C:ribosome
ANN11412-RA	0.0377825	492	Similar to MED7: Mediator of RNA polymerase II transcription subunit 7 (Anopheles gambiae OX%3D7165)	IPR009244 (PFAM); IPR044888 (G3DSA:6.10.140.GENE3D); PTHR15498 (PANTHER); PTHR15498:SF72 (PANTHER); IPR037212 (SUPERFAMILY)	P:GO:0006357; F:GO:0003712; C:GO:0016592	P:regulation of transcription by RNA polymerase II; F:transcription coregulator activity; C:mediator complex
ANN11581-RA	0.222894	288	Similar to FRG1: Protein FRG1 homolog (Drosophila melanogaster OX%3D7227)	G3DSA:2.80.10.50 (GENE3D); IPR010414 (PFAM); mobidb-lite (MOBIDB_LITE); IPR010414 (PANTHER); IPR008999 (SUPERFAMILY)	no GO terms	no GO terms
ANN11598-RA	0.203073	291	Similar to pfdn1: Prefoldin subunit 1 (Danio rerio OX%3D7955)	IPR009053 (G3DSA:1.10.287.GENE3D); IPR002777 (PFAM); PTHR20903 (PANTHER); SSF46579 (SUPERFAMILY)	P:GO:0006457; F:GO:0051082; C:GO:0016272	P:protein folding; F:unfolded protein binding; C:prefoldin complex
ANN11635-RA	0.20359	291	Protein of unknown function	PTHR38640 (PANTHER)	no GO terms	no GO terms
ANN12086-RA	0.277874	600	Similar to GF19489: NAD(P)H-hydrate epimerase (Drosophila ananassae OX%3D7217)	IPR004443 (PFAM); IPR004443 (TIGRFAM); IPR036652 (G3DSA:3.40.50.GENE3D); IPR032976 (PANTHER); PTHR13232:SF11 (PANTHER); IPR004443 (HAMAP); IPR004443 (PROSITE_PROFILES); IPR036652 (SUPERFAMILY)	no GO terms	no GO terms
ANN12157-RA	0.0643713	363	Similar to CG15014: THUMP domain-containing protein 1 homolog (Drosophila melanogaster OX%3D7227)	IPR004114 (SMART); IPR004114 (PFAM); G3DSA:3.30.2300.10 (GENE3D); mobidb-lite (MOBIDB_LITE); IPR040183 (PANTHER); IPR004114 (PROSITE_PROFILES); IPR040183 (CDD); SSF143437 (SUPERFAMILY)	P:GO:0006400; F:GO:0003723	P:tRNA modification; F:RNA binding
ANN12220-RA	0.0492846	978	Similar to unc-94: Tropomodulin (Caenorhabditis elegans OX%3D6239)	SM00368 (SMART); IPR032675 (G3DSA:3.80.10.GENE3D); IPR004934 (PFAM); IPR030137 (PTHR10901:PANTHER); IPR004934 (PANTHER); SSF52047 (SUPERFAMILY)	P:GO:0051694; F:GO:0005523	P:pointed-end actin filament capping; F:tropomyosin binding
ANN12431-RA	0.32429	564	Similar to Rpe: Ribulose-phosphate 3-epimerase (Mus musculus OX%3D10090)	IPR013785 (G3DSA:3.20.20.GENE3D); IPR026019 (PIRSF); IPR026019 (TIGRFAM); IPR000056 (PFAM); PTHR11749:SF3 (PANTHER); IPR000056 (PANTHER); IPR026019 (HAMAP); IPR000056 (CDD); IPR011060 (SUPERFAMILY)	P:GO:0005975; P:GO:0006098; F:GO:0003824; F:GO:0004750; F:GO:0016857	P:carbohydrate metabolic process; P:pentose-phosphate shunt; F:catalytic activity; F:D-ribulose-phosphate 3-epimerase activity; F:racemase and epimerase activity, acting on carbohydrates and derivatives
ANN12616-RA	0.198163	933	Similar to WASHC4: WASH complex subunit 4 (Homo sapiens OX%3D9606)	IPR028283 (PFAM); IPR028282 (PFAM); IPR028191 (PFAM); mobidb-lite (MOBIDB_LITE); IPR027307 (PANTHER)	C:GO:0071203	C:WASH complex
ANN12624-RA	0.297264	285	Similar to HYPK: Huntingtin-interacting protein K (Macaca fascicularis OX%3D9541)	IPR044034 (PFAM); G3DSA:1.10.8.10 (GENE3D); mobidb-lite (MOBIDB_LITE); PTHR31184 (PANTHER); PTHR31184:SF2 (PANTHER); IPR038922 (CDD)	no GO terms	no GO terms
ANN12666-RA	0.181121	387	Similar to PFDN5: Prefoldin subunit 5 (Homo sapiens OX%3D9606)	IPR009053 (G3DSA:1.10.287.GENE3D); IPR004127 (TIGRFAM); IPR004127 (PFAM); PTHR12674:SF2 (PANTHER); IPR011599 (PANTHER); cd00584 (CDD); SSF46579 (SUPERFAMILY)	P:GO:0006457; F:GO:0051082; C:GO:0016272	P:protein folding; F:unfolded protein binding; C:prefoldin complex
ANN12916-RA	0.0574887	216	Similar to RpS13: 40S ribosomal protein S13 (Spodoptera frugiperda OX%3D7108)	IPR012606 (SMART); IPR000589 (SMART); G3DSA:4.10.860.130 (GENE3D); IPR012606 (PFAM); G3DSA:1.10.287.10 (GENE3D); IPR000589 (PFAM); IPR023029 (PANTHER); IPR000589 (CDD); IPR009068 (SUPERFAMILY)	P:GO:0006412; F:GO:0003735; C:GO:0005840	P:translation; F:structural constituent of ribosome; C:ribosome
ANN13178-RA	0	285	Similar to drk: Growth factor receptor-bound protein 2 (Drosophila melanogaster OX%3D7227)	IPR000980 (PRINTS); IPR001452 (PRINTS); PR00499 (PRINTS); IPR001452 (SMART); IPR000980 (SMART); IPR001452 (PFAM); IPR001452 (PFAM); IPR036860 (G3DSA:3.30.505.GENE3D); G3DSA:2.30.30.40 (GENE3D); G3DSA:2.30.30.40 (GENE3D); IPR000980 (PFAM); IPR030219 (PTHR19969:PANTHER); PTHR19969 (PANTHER); IPR001452 (PROSITE_PROFILES); IPR001452 (PROSITE_PROFILES); IPR000980 (PROSITE_PROFILES); cd11805 (CDD); cd1…	F:GO:0005515	F:protein binding
ANN13379-RA	0.0973128	261	Similar to PGGT1B: Geranylgeranyl transferase type-1 subunit beta (Bos taurus OX%3D9913)	IPR001330 (PFAM); G3DSA:1.50.10.20 (GENE3D); IPR045089 (PANTHER); PTHR11774:SF4 (PANTHER); IPR041960 (CDD); IPR008930 (SUPERFAMILY)	P:GO:0018344; F:GO:0003824; F:GO:0004661; F:GO:0008318; C:GO:0005953	P:protein geranylgeranylation; F:catalytic activity; F:protein geranylgeranyltransferase activity; F:protein prenyltransferase activity; C:CAAX-protein geranylgeranyltransferase complex
ANN13432-RA	0.0242877	264	Similar to smarcb1: SWI/SNF-related matrix-associated actin-dependent regulator of chromatin subfamily B member 1 (Xenopus tropicalis OX%3D8364)	IPR006939 (PFAM); PTHR10019:SF5 (PANTHER); PTHR10019:SF5 (PANTHER); PTHR10019 (PANTHER); PTHR10019 (PANTHER)	P:GO:0006338; C:GO:0000228	P:chromatin remodeling; C:nuclear chromosome
ANN13578-RA	0.190008	2442	Similar to LPIN3: Phosphatidate phosphatase LPIN3 (Homo sapiens OX%3D9606)	IPR031315 (SMART); IPR031703 (PFAM); IPR013209 (PFAM); IPR007651 (PFAM); mobidb-lite (MOBIDB_LITE); mobidb-lite (MOBIDB_LITE); mobidb-lite (MOBIDB_LITE); mobidb-lite (MOBIDB_LITE); mobidb-lite (MOBIDB_LITE); mobidb-lite (MOBIDB_LITE); mobidb-lite (MOBIDB_LITE); mobidb-lite (MOBIDB_LITE); mobidb-lite (MOBIDB_LITE); mobidb-lite (MOBIDB_LITE); mobidb-lite (MOBIDB_LITE); IPR026058 (PANTHER); IPR03641…	no GO terms	no GO terms
ANN13723-RA	0.0395797	357	Similar to NC2beta: Protein Dr1 (Drosophila melanogaster OX%3D7227)	IPR003958 (PFAM); IPR009072 (G3DSA:1.10.20.GENE3D); mobidb-lite (MOBIDB_LITE); IPR042225 (PANTHER); IPR009072 (SUPERFAMILY)	P:GO:0000122; F:GO:0046982; F:GO:0140223; C:GO:0017054	P:negative regulation of transcription by RNA polymerase II; F:protein heterodimerization activity; F:general transcription initiation factor activity; C:negative cofactor 2 complex
ANN13760-RA	0.0884718	720	Similar to Gpn1: GPN-loop GTPase 1 (Mus musculus OX%3D10090)	PR00449 (PRINTS); IPR004130 (PFAM); IPR027417 (G3DSA:3.40.50.GENE3D); mobidb-lite (MOBIDB_LITE); IPR004130 (PANTHER); IPR030230 (PTHR21231:PANTHER); cd17870 (CDD); IPR027417 (SUPERFAMILY)	F:GO:0003924	F:GTPase activity
ANN13781-RA	0.260181	690	Similar to RTF2: Replication termination factor 2 (Pongo abelii OX%3D9601)	PF04641 (PFAM); mobidb-lite (MOBIDB_LITE); mobidb-lite (MOBIDB_LITE); mobidb-lite (MOBIDB_LITE); IPR006735 (PANTHER); PTHR12775:SF0 (PANTHER); IPR027799 (CDD)	P:GO:1902979	P:mitotic DNA replication termination
ANN13936-RA	0.205081	573	Similar to mRpL28: 39S ribosomal protein L28%2C mitochondrial (Drosophila melanogaster OX%3D7227)	PTHR13528:SF2 (PANTHER); IPR026569 (PANTHER)	F:GO:0003735	F:structural constituent of ribosome
ANN14067-RA	0.463753	210	Similar to VPS29: Vacuolar protein sorting-associated protein 29 (Pongo abelii OX%3D9601)	IPR000979 (TIGRFAM); IPR029052 (G3DSA:3.60.21.GENE3D); IPR024654 (PFAM); IPR028661 (PTHR11124:PANTHER); IPR000979 (PANTHER); IPR028661 (CDD); IPR029052 (SUPERFAMILY)	P:GO:0042147; C:GO:0030904	P:retrograde transport, endosome to Golgi; C:retromer complex
ANN14086-RA	0.181491	663	Similar to Erp29: Endoplasmic reticulum resident protein 29 (Mus musculus OX%3D10090)	IPR012883 (PFAM); IPR011679 (PFAM); G3DSA:3.40.30.10 (GENE3D); IPR036356 (G3DSA:1.20.1150.GENE3D); PTHR12211:SF0 (PANTHER); IPR016855 (PANTHER); IPR036356 (SUPERFAMILY); IPR036249 (SUPERFAMILY)	P:GO:0009306; C:GO:0005783; C:GO:0005788	P:protein secretion; C:endoplasmic reticulum; C:endoplasmic reticulum lumen
ANN14174-RA	0.24843	447	Similar to Stx18: Syntaxin-18 (Mus musculus OX%3D10090)	IPR019529 (PFAM); G3DSA:1.20.5.110 (GENE3D); mobidb-lite (MOBIDB_LITE); mobidb-lite (MOBIDB_LITE); PTHR15959:SF0 (PANTHER); PTHR15959 (PANTHER); SSF58038 (SUPERFAMILY)	no GO terms	no GO terms
ANN14568-RA	0.00998521	492	Similar to AAEL005968: Ubiquitin-fold modifier-conjugating enzyme 1 (Aedes aegypti OX%3D7159)	IPR016135 (G3DSA:3.10.110.GENE3D); IPR014806 (PFAM); IPR014806 (PIRSF); mobidb-lite (MOBIDB_LITE); IPR014806 (PANTHER); PTHR12921:SF0 (PANTHER); IPR016135 (SUPERFAMILY)	P:GO:0071569; F:GO:0061657	P:protein ufmylation; F:UFM1 conjugating enzyme activity
ANN14770-RA	0.233184	225	Similar to Pfdn2: Prefoldin subunit 2 (Rattus norvegicus OX%3D10116)	IPR002777 (PFAM); IPR009053 (G3DSA:1.10.287.GENE3D); mobidb-lite (MOBIDB_LITE); mobidb-lite (MOBIDB_LITE); IPR027235 (PANTHER); PTHR13303:SF0 (PANTHER); SSF46579 (SUPERFAMILY)	P:GO:0006457; F:GO:0051082; C:GO:0016272	P:protein folding; F:unfolded protein binding; C:prefoldin complex
ANN14935-RA	0.0756859	180	Similar to Blos2: Biogenesis of lysosome-related organelles complex 1 subunit 2 (Drosophila melanogaster OX%3D7227)	IPR019269 (PFAM); mobidb-lite (MOBIDB_LITE); IPR019269 (PANTHER)	no GO terms	no GO terms
ANN15011-RA*	0.0951157	894	Similar to E(bx): Nucleosome-remodeling factor subunit NURF301 (Drosophila melanogaster OX%3D7227)	IPR018501 (SMART); IPR001965 (SMART); IPR019787 (PFAM); IPR018501 (PFAM); IPR013083 (G3DSA:3.30.40.GENE3D); IPR028942 (PFAM); IPR028941 (PFAM); mobidb-lite (MOBIDB_LITE); mobidb-lite (MOBIDB_LITE); mobidb-lite (MOBIDB_LITE); mobidb-lite (MOBIDB_LITE); IPR038028 (PANTHER); IPR018501 (PROSITE_PROFILES); IPR019787 (PROSITE_PROFILES); cd15559 (CDD); IPR011011 (SUPERFAMILY)	P:GO:0006357; C:GO:0016589	P:regulation of transcription by RNA polymerase II; C:NURF complex
ANN15019-RA	0.0987561	507	Similar to RpL14: 60S ribosomal protein L14 (Drosophila virilis OX%3D7244)	IPR014722 (G3DSA:2.30.30.GENE3D); IPR002784 (PFAM); mobidb-lite (MOBIDB_LITE); mobidb-lite (MOBIDB_LITE); IPR039660 (PANTHER); PTHR11127:SF2 (PANTHER); IPR041985 (CDD); IPR008991 (SUPERFAMILY)	P:GO:0006412; F:GO:0003723; F:GO:0003735; C:GO:0005840	P:translation; F:RNA binding; F:structural constituent of ribosome; C:ribosome
ANN15148-RA	0.247267	540	Similar to atp23: Mitochondrial inner membrane protease ATP23 homolog (Danio rerio OX%3D7955)	IPR019165 (PFAM); mobidb-lite (MOBIDB_LITE); IPR019165 (PANTHER)	F:GO:0004222	F:metalloendopeptidase activity
ANN15189-RA	0.0342622	540	Similar to AP3M1: AP-3 complex subunit mu-1 (Pongo abelii OX%3D9601)	IPR001392 (PRINTS); G3DSA:3.30.450.60 (GENE3D); G3DSA:2.60.40.1170 (GENE3D); G3DSA:2.60.40.1170 (GENE3D); IPR028565 (PFAM); IPR022775 (PFAM); IPR001392 (PIRSF); PTHR10529:SF341 (PANTHER); PTHR10529 (PANTHER); IPR028565 (PROSITE_PROFILES); cd14837 (CDD); IPR011012 (SUPERFAMILY); IPR036168 (SUPERFAMILY)	P:GO:0006886; P:GO:0016192; C:GO:0030131	P:intracellular protein transport; P:vesicle-mediated transport; C:clathrin adaptor complex
ANN15191-RA	0.236175	618	Protein of unknown function	IPR029338 (PFAM); mobidb-lite (MOBIDB_LITE); mobidb-lite (MOBIDB_LITE); mobidb-lite (MOBIDB_LITE); IPR029338 (PANTHER); PTHR13445:SF3 (PANTHER)	no GO terms	no GO terms
ANN15251-RA	0.10596	2901	Similar to iHog: Interference hedgehog (Drosophila grimshawi OX%3D7222)	IPR003961 (SMART); IPR003599 (SMART); IPR003598 (SMART); IPR013783 (G3DSA:2.60.40.GENE3D); IPR013783 (G3DSA:2.60.40.GENE3D); IPR013783 (G3DSA:2.60.40.GENE3D); IPR013783 (G3DSA:2.60.40.GENE3D); PF13927 (PFAM); IPR013783 (G3DSA:2.60.40.GENE3D); IPR003961 (PFAM); IPR013783 (G3DSA:2.60.40.GENE3D); IPR007110 (PFAM); mobidb-lite (MOBIDB_LITE); mobidb-lite (MOBIDB_LITE); mobidb-lite (MOBIDB_LITE); mobid…	F:GO:0005515	F:protein binding
ANN15460-RA	0.0659341	549	Similar to sec22bb: Vesicle-trafficking protein SEC22b-B (Danio rerio OX%3D7955)	IPR010908 (SMART); G3DSA:1.20.5.110 (GENE3D); IPR042855 (PFAM); IPR010908 (PFAM); G3DSA:3.30.450.50 (GENE3D); PTHR45837:SF3 (PANTHER); IPR044565 (PANTHER); IPR010908 (PROSITE_PROFILES); IPR042855 (PROSITE_PROFILES); cd15866 (CDD); IPR010908 (CDD); IPR011012 (SUPERFAMILY); SSF58038 (SUPERFAMILY)	P:GO:0006888; P:GO:0006890; F:GO:0005484	P:endoplasmic reticulum to Golgi vesicle-mediated transport; P:retrograde vesicle-mediated transport, Golgi to endoplasmic reticulum; F:SNAP receptor activity
ANN15478-RA	0.0475096	216	Similar to tmem11: Transmembrane protein 11%2C mitochondrial (Danio rerio OX%3D7955)	IPR026120 (PFAM); IPR026120 (PANTHER)	P:GO:0007005; C:GO:0031305	P:mitochondrion organization; C:integral component of mitochondrial inner membrane
ANN15501-RA	0.038206	156	Similar to TXN2: Thioredoxin%2C mitochondrial (Bos taurus OX%3D9913)	G3DSA:3.40.30.10 (GENE3D); IPR013766 (PFAM); IPR005746 (TIGRFAM); PTHR43601:SF3 (PANTHER); PTHR43601 (PANTHER); IPR013766 (PROSITE_PROFILES); cd02947 (CDD); IPR036249 (SUPERFAMILY)	F:GO:0015035	F:protein-disulfide reductase activity
ANN15558-RA	0.0282372	372	Similar to RpII15: DNA-directed RNA polymerase II subunit RPB9 (Drosophila melanogaster OX%3D7227)	IPR001222 (SMART); IPR001529 (SMART); G3DSA:2.20.25.10 (GENE3D); IPR001529 (PFAM); G3DSA:2.20.25.10 (GENE3D); IPR001222 (PFAM); IPR012164 (PIRSF); IPR012164 (PANTHER); PTHR11239:SF1 (PANTHER); IPR001222 (PROSITE_PROFILES); IPR034012 (CDD); SSF57783 (SUPERFAMILY); SSF57783 (SUPERFAMILY)	P:GO:0006351; P:GO:0006379; F:GO:0003676; F:GO:0008270	P:transcription, DNA-templated; P:mRNA cleavage; F:nucleic acid binding; F:zinc ion binding
ANN15678-RA	0.152259	906	Similar to Trmt61a: tRNA (adenine(58)-N(1))-methyltransferase catalytic subunit TRMT61A (Rattus norvegicus OX%3D10116)	G3DSA:3.40.50.150 (GENE3D); G3DSA:3.10.330.20 (GENE3D); IPR014816 (PIRSF); IPR014816 (PFAM); IPR014816 (PANTHER); PTHR12133:SF2 (PANTHER); IPR014816 (PROSITE_PROFILES); cd02440 (CDD); IPR029063 (SUPERFAMILY)	P:GO:0030488; F:GO:0016429; C:GO:0031515	P:tRNA methylation; F:tRNA (adenine-N1-)-methyltransferase activity; C:tRNA (m1A) methyltransferase complex
ANN15679-RA	0.0281498	270	Similar to MEAF6: Chromatin modification-related protein MEAF6 (Gallus gallus OX%3D9031)	IPR015418 (PFAM); IPR015418 (PANTHER)	P:GO:0016573; C:GO:0000123	P:histone acetylation; C:histone acetyltransferase complex
ANN15750-RA	0.100941	339	Similar to tRNA (guanine-N(7)-)-methyltransferase (Bombyx mori OX%3D7091)	IPR003358 (PFAM); IPR003358 (TIGRFAM); G3DSA:3.40.50.150 (GENE3D); IPR025763 (PTHR23417:PANTHER); IPR003358 (PANTHER); IPR025763 (HAMAP); IPR003358 (PROSITE_PROFILES); IPR029063 (SUPERFAMILY)	P:GO:0006400; F:GO:0008176	P:tRNA modification; F:tRNA (guanine-N7-)-methyltransferase activity
ANN16009-RA	0.14191	213	Similar to cnep1r1: Nuclear envelope phosphatase-regulatory subunit 1 (Danio rerio OX%3D7955)	IPR019168 (PFAM); IPR019168 (PANTHER); PTHR20996:SF2 (PANTHER)	P:GO:0035307; C:GO:0071595	P:positive regulation of protein dephosphorylation; C:Nem1-Spo7 phosphatase complex
ANN16116-RA	0.0162739	543	Similar to Arl4c: ADP-ribosylation factor-like protein 4C (Mus musculus OX%3D10090)	IPR006689 (PRINTS); SM00175 (SMART); SM00177 (SMART); IPR006689 (SMART); IPR006689 (PFAM); IPR027417 (G3DSA:3.40.50.GENE3D); IPR005225 (TIGRFAM); IPR024156 (PANTHER); PTHR11711:SF186 (PANTHER); PS51419 (PROSITE_PROFILES); PS51417 (PROSITE_PROFILES); IPR027417 (SUPERFAMILY)	F:GO:0003924; F:GO:0005525	F:GTPase activity; F:GTP binding
ANN16194-RA	0.132181	258	Protein of unknown function	no IPS match	no IPS match	no IPS match
ANN16539-RA	0.0593824	744	Similar to cops3: COP9 signalosome complex subunit 3 (Danio rerio OX%3D7955)	IPR000717 (SMART); SM00753 (SMART); IPR000717 (PFAM); G3DSA:1.25.40.570 (GENE3D); mobidb-lite (MOBIDB_LITE); PTHR10758 (PANTHER); IPR037753 (PTHR10758:PANTHER); IPR000717 (PROSITE_PROFILES); IPR036390 (SUPERFAMILY)	C:GO:0008180	C:COP9 signalosome
ANN16673-RA	0.492776	132	Similar to Dctn5: Dynactin subunit 5 (Mus musculus OX%3D10090)	IPR001451 (PFAM); G3DSA:2.160.10.10 (GENE3D); PTHR46126 (PANTHER); PTHR46126:SF1 (PANTHER); cd03359 (CDD); IPR011004 (SUPERFAMILY)	no GO terms	no GO terms
ANN16760-RA	0.186325	2016	Protein of unknown function	mobidb-lite (MOBIDB_LITE); mobidb-lite (MOBIDB_LITE); mobidb-lite (MOBIDB_LITE); mobidb-lite (MOBIDB_LITE); mobidb-lite (MOBIDB_LITE); mobidb-lite (MOBIDB_LITE); mobidb-lite (MOBIDB_LITE); mobidb-lite (MOBIDB_LITE); mobidb-lite (MOBIDB_LITE); PTHR46560:SF11 (PANTHER); PTHR46560 (PANTHER); PS51257 (PROSITE_PROFILES)	no GO terms	no GO terms
ANN16842-RA	0.268351	180	Similar to Pfdn4: Probable prefoldin subunit 4 (Drosophila melanogaster OX%3D7227)	IPR002777 (PFAM); IPR016661 (PIRSF); IPR009053 (G3DSA:1.10.287.GENE3D); PTHR21100:SF9 (PANTHER); IPR016661 (PANTHER); SSF46579 (SUPERFAMILY)	P:GO:0006457; F:GO:0051082; C:GO:0016272	P:protein folding; F:unfolded protein binding; C:prefoldin complex
ANN17037-RA	0.301179	309	Similar to mRpL22: 39S ribosomal protein L22%2C mitochondrial (Drosophila pseudoobscura pseudoobscura OX%3D46245)	IPR036394 (G3DSA:3.90.470.GENE3D); IPR001063 (PFAM); IPR005727 (PANTHER); PTHR13501:SF8 (PANTHER); IPR001063 (CDD); IPR036394 (SUPERFAMILY)	P:GO:0006412; F:GO:0003735; C:GO:0005840; C:GO:0015934	P:translation; F:structural constituent of ribosome; C:ribosome; C:large ribosomal subunit
ANN17137-RA	0.124282	294	Similar to TMEM170A: Transmembrane protein 170A (Homo sapiens OX%3D9606)	IPR019334 (PFAM); IPR019334 (PANTHER)	no GO terms	no GO terms
ANN17653-RA	0.0451018	156	Similar to GOLGA7B: Golgin subfamily A member 7B (Mus musculus OX%3D10090)	IPR019383 (PFAM); PTHR13254:SF2 (PANTHER); PTHR13254 (PANTHER)	no GO terms	no GO terms
ANN17716-RA	0.212497	147	Similar to dtwd1: tRNA-uridine aminocarboxypropyltransferase 1 (Xenopus laevis OX%3D8355)	IPR005636 (SMART); IPR005636 (PFAM); PTHR15627 (PANTHER); PTHR15627:SF8 (PANTHER)	no GO terms	no GO terms
ANN17907-RA	0.0123052	429	Similar to RpL8: 60S ribosomal protein L8 (Spodoptera frugiperda OX%3D7108)	IPR022669 (SMART); IPR002171 (SMART); IPR002171 (PIRSF); IPR022669 (PFAM); G3DSA:2.40.50.140 (GENE3D); IPR022666 (PFAM); IPR014726 (G3DSA:4.10.950.GENE3D); IPR014722 (G3DSA:2.30.30.GENE3D); IPR002171 (PANTHER); PTHR13691:SF16 (PANTHER); IPR008991 (SUPERFAMILY); IPR012340 (SUPERFAMILY)	P:GO:0006412; F:GO:0003735; C:GO:0005840	P:translation; F:structural constituent of ribosome; C:ribosome
ANN18486-RA	0.0827907	1491	Similar to RUNDC1: RUN domain-containing protein 1 (Homo sapiens OX%3D9606)	IPR004012 (SMART); IPR037213 (G3DSA:1.20.58.GENE3D); IPR004012 (PFAM); mobidb-lite (MOBIDB_LITE); PTHR22957:SF2 (PANTHER); PTHR22957 (PANTHER); IPR004012 (PROSITE_PROFILES); IPR037213 (SUPERFAMILY)	no GO terms	no GO terms
ANN18962-RA	0.0721454	201	Similar to LEPROTL1: Leptin receptor overlapping transcript-like 1 (Pongo abelii OX%3D9601)	IPR007262 (PFAM); IPR007262 (PANTHER)	no GO terms	no GO terms
ANN19360-RA	0.184299	642	Similar to SLC25A15: Mitochondrial ornithine transporter 1 (Homo sapiens OX%3D9606)	IPR023395 (G3DSA:1.50.40.GENE3D); IPR018108 (PFAM); PTHR45624 (PANTHER); PTHR45624:SF22 (PANTHER); PTHR45624:SF22 (PANTHER); IPR018108 (PROSITE_PROFILES); IPR018108 (PROSITE_PROFILES); IPR018108 (PROSITE_PROFILES); IPR023395 (SUPERFAMILY)	no GO terms	no GO terms
ANN19586-RA	0.0232558	1302	Similar to TBC1D22B: TBC1 domain family member 22B (Macaca fascicularis OX%3D9541)	IPR000195 (SMART); G3DSA:1.10.472.80 (GENE3D); IPR000195 (PFAM); G3DSA:1.10.10.750 (GENE3D); G3DSA:1.10.8.270 (GENE3D); mobidb-lite (MOBIDB_LITE); PTHR22957:SF462 (PANTHER); PTHR22957 (PANTHER); IPR000195 (PROSITE_PROFILES); IPR035969 (SUPERFAMILY); IPR035969 (SUPERFAMILY)	no GO terms	no GO terms
ANN19595-RA	0	234	Similar to Lsm6: U6 snRNA-associated Sm-like protein LSm6 (Mus musculus OX%3D10090)	IPR001163 (SMART); G3DSA:2.30.30.100 (GENE3D); PIRSF006609 (PIRSF); IPR001163 (PFAM); IPR016487 (PANTHER); PTHR11021:SF1 (PANTHER); cd01726 (CDD); IPR010920 (SUPERFAMILY)	P:GO:0000398	P:mRNA splicing, via spliceosome
ANN19604-RA	0.243165	774	Protein of unknown function	IPR000618 (PFAM); mobidb-lite (MOBIDB_LITE); PTHR10380:SF206 (PANTHER); PTHR10380:SF206 (PANTHER); PTHR10380 (PANTHER); PTHR10380 (PANTHER); IPR000618 (PROSITE_PROFILES); IPR000618 (PROSITE_PROFILES)	no GO terms	no GO terms
ANN19754-RA	0.162835	426	Similar to emc7: ER membrane protein complex subunit 7 (Xenopus tropicalis OX%3D8364)	IPR019008 (PFAM); mobidb-lite (MOBIDB_LITE); PTHR13605:SF4 (PANTHER); IPR039163 (PANTHER); IPR013784 (SUPERFAMILY)	F:GO:0030246	F:carbohydrate binding
ANN19773-RA	0.0431267	855	Similar to alas2: 5-aminolevulinate synthase%2C erythroid-specific%2C mitochondrial (Opsanus tau OX%3D8068)	IPR015421 (G3DSA:3.40.640.GENE3D); IPR010961 (TIGRFAM); IPR004839 (PFAM); IPR015422 (G3DSA:3.90.1150.GENE3D); IPR015118 (PFAM); PTHR13693:SF57 (PANTHER); PTHR13693 (PANTHER); cd06454 (CDD); IPR015424 (SUPERFAMILY)	P:GO:0006778; P:GO:0009058; P:GO:0033014; F:GO:0003824; F:GO:0003870; F:GO:0030170; C:GO:0005759	P:porphyrin-containing compound metabolic process; P:biosynthetic process; P:tetrapyrrole biosynthetic process; F:catalytic activity; F:5-aminolevulinate synthase activity; F:pyridoxal phosphate binding; C:mitochondrial matrix
ANN19926-RA	0.253165	399	Similar to SLC9A3R2: Na(+)/H(+) exchange regulatory cofactor NHE-RF2 (Oryctolagus cuniculus OX%3D9986)	IPR001478 (SMART); IPR001478 (PFAM); IPR036034 (G3DSA:2.30.42.GENE3D); PTHR14191:SF22 (PANTHER); PTHR14191 (PANTHER); PTHR14191:SF22 (PANTHER); IPR001478 (PROSITE_PROFILES); cd00992 (CDD); IPR036034 (SUPERFAMILY)	F:GO:0005515	F:protein binding
ANN19940-RA	0.282296	327	Similar to tmem35a: Transmembrane protein 35A (Danio rerio OX%3D7955)	IPR032808 (PFAM); IPR029693 (PTHR13163:PANTHER); IPR040399 (PANTHER)	no GO terms	no GO terms
ANN20468-RA	0.0207317	426	Similar to mlec: Malectin (Danio rerio OX%3D7955)	G3DSA:2.60.120.430 (GENE3D); IPR021720 (PFAM); mobidb-lite (MOBIDB_LITE); mobidb-lite (MOBIDB_LITE); IPR039155 (PANTHER)	F:GO:0030246	F:carbohydrate binding
ANN20567-RA	0.30658	762	Similar to Mettl18: Histidine protein methyltransferase 1 homolog (Mus musculus OX%3D10090)	IPR019410 (PFAM); G3DSA:3.40.50.150 (GENE3D); PTHR14614:SF39 (PANTHER); IPR019410 (PANTHER); IPR029063 (SUPERFAMILY)	no GO terms	no GO terms
ANN20695-RA	0.0996139	1656	Protein of unknown function	G3DSA:3.40.50.20 (GENE3D); mobidb-lite (MOBIDB_LITE); mobidb-lite (MOBIDB_LITE)	no GO terms	no GO terms
ANN20726-RA	0.217046	591	Similar to SUGT1: Protein SGT1 homolog (Homo sapiens OX%3D9606)	IPR007052 (PFAM); IPR007699 (PFAM); IPR008978 (G3DSA:2.60.40.GENE3D); mobidb-lite (MOBIDB_LITE); mobidb-lite (MOBIDB_LITE); PTHR45862:SF1 (PANTHER); IPR044563 (PANTHER); IPR007052 (PROSITE_PROFILES); IPR007699 (PROSITE_PROFILES); cd06466 (CDD); IPR008978 (SUPERFAMILY)	F:GO:0051087	F:chaperone binding
ANN20800-RA	0.019385	438	Similar to mago: Protein mago nashi (Drosophila melanogaster OX%3D7227)	IPR036605 (G3DSA:3.30.1560.GENE3D); IPR004023 (PFAM); PTHR12638:SF1 (PANTHER); IPR004023 (PANTHER); IPR004023 (CDD); IPR036605 (SUPERFAMILY)	P:GO:0008380; C:GO:0005634; C:GO:0035145	P:RNA splicing; C:nucleus; C:exon-exon junction complex
ANN21048-RA	0.122862	168	Similar to TMEM50A: Transmembrane protein 50A (Homo sapiens OX%3D9606)	IPR007919 (PFAM); PTHR13180:SF1 (PANTHER); IPR007919 (PANTHER)	no GO terms	no GO terms
ANN21106-RA	0.079731	1401	Similar to Dox-A2: Probable 26S proteasome non-ATPase regulatory subunit 3 (Anopheles gambiae OX%3D7165)	SM00753 (SMART); IPR000717 (SMART); IPR000717 (PFAM); IPR013586 (PFAM); mobidb-lite (MOBIDB_LITE); mobidb-lite (MOBIDB_LITE); mobidb-lite (MOBIDB_LITE); mobidb-lite (MOBIDB_LITE); IPR035267 (PTHR10758:PANTHER); PTHR10758 (PANTHER); IPR000717 (PROSITE_PROFILES); IPR036390 (SUPERFAMILY)	P:GO:0042176; F:GO:0030234; C:GO:0000502	P:regulation of protein catabolic process; F:enzyme regulator activity; C:proteasome complex
ANN21109-RA	0.135196	1092	Similar to Znf622: Zinc finger protein 622 (Mus musculus OX%3D10090)	IPR013087 (SMART); IPR003604 (SMART); G3DSA:3.30.160.60 (GENE3D); IPR022755 (PFAM); IPR041661 (PFAM); IPR040025 (PANTHER); PTHR13182:SF8 (PANTHER); IPR036236 (SUPERFAMILY); IPR036236 (SUPERFAMILY)	F:GO:0003676; F:GO:0008270	F:nucleic acid binding; F:zinc ion binding
ANN21282-RA	0.0795766	1131	Similar to DPAGT1: UDP-N-acetylglucosamine--dolichyl-phosphate N-acetylglucosaminephosphotransferase (Bos taurus OX%3D9913)	IPR000715 (PFAM); IPR033895 (PANTHER); IPR033895 (CDD)	P:GO:0006487; P:GO:0006488; F:GO:0003975; F:GO:0008963; C:GO:0016021	P:protein N-linked glycosylation; P:dolichol-linked oligosaccharide biosynthetic process; F:UDP-N-acetylglucosamine-dolichyl-phosphate N-acetylglucosaminephosphotransferase activity; F:phospho-N-acetylmuramoyl-pentapeptide-transferase activity; C:integral component of membrane
ANN21667-RA	0.294833	1143	Similar to SMYD3: Histone-lysine N-methyltransferase SMYD3 (Homo sapiens OX%3D9606)	G3DSA:2.170.270.10 (GENE3D); IPR002893 (PFAM); G3DSA:1.10.220.160 (GENE3D); IPR011990 (G3DSA:1.25.40.GENE3D); G3DSA:6.10.140.2220 (GENE3D); G3DSA:1.25.40.970 (GENE3D); PTHR12197:SF285 (PANTHER); PTHR12197 (PANTHER); IPR002893 (PROSITE_PROFILES); SSF144232 (SUPERFAMILY); SSF82199 (SUPERFAMILY)	F:GO:0005515	F:protein binding
ANN22246-RA	0.250295	705	Similar to Tbcb: Tubulin-folding cofactor B (Mus musculus OX%3D10090)	IPR000938 (SMART); IPR000626 (PFAM); IPR036859 (G3DSA:2.30.30.GENE3D); G3DSA:3.10.20.90 (GENE3D); IPR000938 (PFAM); PTHR18916:SF76 (PANTHER); PTHR18916 (PANTHER); IPR000938 (PROSITE_PROFILES); IPR036859 (SUPERFAMILY); IPR029071 (SUPERFAMILY)	F:GO:0005515	F:protein binding
* Protien IDs in bold have saturated estimate of dS (> 3.0)

## Sheet: Supplemental_Table4
Supplemental Table 4. List of additional cytB and COI gene sequences from GenBank used for the phylogenetic reconstruction
Species	CytB Accession	COI Accession	Voucher IDs
P. caulicalix	KY294194.1	KY293715.1	KE_384_4_sp_brwn_02
	KY294195.1	KY293716.1	KE_385_1_sp_red_02
	KY294196.1	KY293717.1	KE_cupgall_Hi09_2_05
	KY294197.1	KY293718.1	KE_cupgall1_Hi03_05
	KY294198.1	KY293719.1	KE_cupgall2_Hi03_05
P. crassiorcalix	KY294199.1	KY293720.1	KG_cupgall_Hi08E_05
	KY294200.1	KY293721.1	KG_Hi08C_05yellow
	KY294201.1	KY293722.1	KG_Hi08D_05orange
P. dorsostriatus	KY294202.1	KY293723.1	dorA_Hi06C_11
	KY294203.1	KY293724.1	dorA_Hi06N_11
	KY294204.1	KY293725.1	dorA_Hi07C_11
	KY294205.1	KY293726.1	dorA_Hi47B_13
	KY294206.1	KY293727.1	dorA_Hi4M_13
	KY294207.1	KY293728.1	dorA_Hi59DF1_13
	KY294208.1	KY293729.1	dorA_Hi59DF3_13
	KY294209.1	KY293730.1	dorA_Hi59DM_13
	KY294210.1	KY293731.1	Hi09_14cfdorBf
	KY294211.1	KY293732.1	Hi09_14dorA3n
	KY294212.1	KY293733.1	Hi11_14bcf2
	KY294213.1	KY293734.1	Hi11_14bcf3
	KY294214.1	KY293735.1	Hi12_14minm
	KY294215.1	KY293736.1	Hi15_14dorAf
	KY294216.1	KY293737.1	Hi15_14dorAm
	KY294217.1	KY293738.1	Hi16_14mdorA3n
	KY294218.1	KY293739.1	Hi16_14mdorAm1
	KY294219.1	KY293740.1	Hi16_14mdorAm2
	KY294220.1	KY293741.1	Hi16_14mdorAm3
	KY294221.1	KY293742.1	Hi17_14dorAm
P. gibbosus	KY294222.1	KY293743.1	Hi41_14gibf
	KY294223.1	KY293744.1	Hi52_14gibf1
	KY294224.1	KY293745.1	Hi52_14gibf2
	KY294225.1	KY293746.1	Hi53_14gibf1
	KY294226.1	KY293747.1	Hi53_14gibf2
	KY294227.1	KY293748.1	Hi53_14gibm1
	KY294228.1	KY293749.1	Hi53_14gibm2
P. gracilis	KY294229.1	KY293750.1	grac_Hi01_3N_11
	KY294230.1	KY293751.1	grac_Hi01_11
	KY294231.1	KY293752.1	grac_353_Oa_02
	KY294232.1	KY293753.1	grac_428C_WMa_02
	KY294233.1	KY293754.1	grac_Hi15A_gracOa_03
	KY294234.1	KY293755.1	grac_Hi26_gracMo_03
	KY294235.1	KY293756.1	grac_Hi50_gracOa_03
	KY294236.1	KY293757.1	Hi01_11grac
	KY294237.1	KY293758.1	Hi61_14gracf
	KY294238.1	KY293759.1	Hi61_14gracm
	KY294239.1	KY293760.1	Hi62_14gracf
	KY294240.1	KY293761.1	Hi62_14gracm1
	KY294241.1	KY293762.1	Hi62_14gracm2
	KY294242.1	KY293763.1	Hi62_14gracm3
	KY294243.1	KY293764.1	Hi62_14gracm4
	KY294244.1	KY293765.1	Hi78_14gracf2
	KY294245.1	KY293766.1	Hi78_14gracf3
	KY294246.1	KY293767.1	Hi82_14gracm
	KY294247.1	KY293768.1	Hi82_14graconem1
	KY294248.1	KY293769.1	Hi82_14graconem2
	KY294249.1	KY293770.1	Hi83_14graconef
	KY294250.1	KY293771.1	Hi83_14graconem
P. hawaiiensis	KY294251.1	KY293772.1	HA_388A_02_02
	KY294252.1	KY293773.1	HA_Hi03_11A
	KY294253.1	KY293774.1	HA_Hi06_11A
	KY294254.1	KY293775.1	HA_Hi08_11haw
	KY294255.1	KY293776.1	HA_Hi10_11C
	KY294256.1	KY293777.1	HA_386A_02
	KY294257.1	KY293778.1	Hi11_14HAf
	KY294258.1	KY293779.1	Hi13_14HAf
	KY294259.1	KY293780.1	Hi13_14HAm
	KY294260.1	KY293781.1	Hi23_14HAf1
	KY294261.1	KY293782.1	Hi23_14HAf2
	KY294262.1	KY293783.1	Hi23_14HAf3
	KY294263.1	KY293784.1	Hi23_14HAm
	KY294264.1	KY293785.1	Hi26_14HAf1
	KY294265.1	KY293786.1	Hi26_14HAf2
	KY294266.1	KY293787.1	Hi26_14HAf3
	KY294267.1	KY293788.1	Hi33_14HAf1
	KY294268.1	KY293789.1	Hi33_14HAf2
	KY294269.1	KY293790.1	Hi33_14HAf3
	KY294270.1	KY293791.1	Hi33_14HAm
	KY294271.1	KY293792.1	Hi34_14HAf
	KY294272.1	KY293793.1	Hi34_14HAm
P. hiiaka	KY294273.1	KY293794.1	KB_leafgall_Hi03_05
	KY294274.1	KY293796.1	KB_leafgall_Hi06B_05
	KY294275.1	KY293798.1	KB_leafgall_Hi08b2_05
	KY294276.1	KY293799.1	KB_leafgall_Hi08b3_05
	KY294277.1	KY293800.1	KB_leafgall_Hi09_1_05
	KY294278.1	KY293801.1	KB_stemgall_Hi09_3_05
P. hina	KY294279.1	KY293804.1	Hi41_14nigf
	KY294280.1	KY293805.1	Hi41_14nigm
	KY294281.1	KY293806.1	Hi48_14nigm
	KY294282.1	KY293807.1	Hi49_14nigf
	KY294283.1	KY293808.1	Hi52_14nigf1
	KY294284.1	KY293809.1	Hi52_14nigf2
	KY294286.1	KY293810.1	Hi52_14nigm1
	KY294287.1	KY293811.1	Hi52_14nigm2
	KY294288.1	KY293812.1	Hi52_14nigm3
	KY294289.1	KY293813.1	Hi53_14nigf1
	KY294290.1	KY293814.1	Hi53_14nigf2
	KY294292.1	KY293815.1	Hi53_14nigm
	KY294293.1	KY293816.1	nig_429C_EMa_02
P. hualani	KY294294.1	KY293817.1	MoB_Hi30_03
	KY294295.1	KY293818.1	MoB_Hi21_ohiatype_03
P. iolani	KY294296.1	KY293819.1	KA_385_2_iolani_02
	KY294297.1	KY293820.1	KA_iolani_Hi07b_05
P. kapo	KY294298.1	KY293821.1	Hi10_14dorBf
P. kupua	KY294299.1	KY293822.1	Hi47_14MBm
	KY294300.1	KY293823.1	Hi48_14MBf
	KY294301.1	KY293824.1	Hi52_14MBm1
	KY294302.1	KY293825.1	Hi53_14MBf
	KY294303.1	KY293826.1	Hi53_14MBm
P. liliha	KY294304.1	KY293829.1	Hi57_14cfbcf1
	KY294305.1	KY293830.1	Hi57_14cfbcf2
	KY294306.1	KY293831.1	Hi57_14cfbcf3
	KY294307.1	KY293832.1	Hi57_14cfbcm2
P. lona	KY294308.1	KY293833.1	Molsn_Hi23_03
P. mauiensis	KY294309.1	KY293834.1	Hi47_14MAf
	KY294310.1	KY293835.1	Hi47_14MAm
	KY294311.1	KY293836.1	Hi47_14MBf
	KY294312.1	KY293837.1	Hi49_14MBm
	KY294313.1	KY293838.1	Hi52_14MBm2
	KY294314.1	KY293839.1	Hi53_14cfMAf
	KY294315.1	KY293840.1	Hi53_14cfMBf
	KY294316.1	KY293841.1	Hi53_14MA_MBf1
	KY294317.1	KY293842.1	Hi53_14MA_MBf2
	KY294318.1	KY293843.1	Hi53_14MA_MBm
	KY294319.1	KY293844.1	Hi53_14MAf
	KY294320.1	KY293845.1	Hi53_14MAm1
	KY294321.1	KY293846.1	Hi53_14MAm2
P. melanoneurus	KY294322.1	KY293848.1	KC_384_1_02
P. minutus	KY294323.1	KY293849.1	Hi02_14minf
	KY294324.1	KY293850.1	Hi02_14minm
	KY294325.1	KY293851.1	Hi08_14minf
	KY294326.1	KY293852.1	Hi08_14minm1
	KY294327.1	KY293853.1	Hi08_14minm2
	KY294328.1	KY293854.1	Hi08_14minm3
	KY294329.1	KY293855.1	Hi10_14minf1
	KY294330.1	KY293856.1	Hi10_14minf2
	KY294331.1	KY293857.1	Hi10_14minm1
	KY294332.1	KY293858.1	Hi10_14minm2
	KY294333.1	KY293859.1	Hi11_14minf
	KY294334.1	KY293860.1	Hi11_14minm
	KY294335.1	KY293861.1	Hi12_14minf
	KY294336.1	KY293862.1	Hi26_14bcf1
	KY294337.1	KY293863.1	Hi26_14bcf2
	KY294338.1	KY293864.1	Hi26_14bcf3
	KY294340.1	KY293865.1	min_Hi02_11AaKil
	KY294341.1	KY293866.1	min_Hi09_11A
	KY294342.1	KY293867.1	min_Hi09_11B
	KY294343.1	KY293868.1	min_Hi09_11F
	KY294344.1	KY293869.1	min_Hi5FB_13
	KY294345.1	KY293870.1	min_Hi5MB_13
	KY294346.1	KY293871.1	min_418A_02
	KY294347.1	KY293872.1	min_cupG_Hi46_03
P. molokaiensis	KY294348.1	KY293873.1	MoA_Hi26_03
	KY294349.1	KY293874.1	MoA_Hi30_molokaiensis_03
P. montgomeri	KY294350.1	KY293875.1	Hi45_14MCn
	KY294351.1	KY293876.1	Hi47_14MCf1
	KY294352.1	KY293877.1	Hi47_14MCf2
	KY294353.1	KY293878.1	Hi47_14MCm1
	KY294354.1	KY293879.1	Hi47_14MCm2
	KY294355.1	KY293880.1	Hi48_14cfMCm1
	KY294356.1	KY293881.1	Hi48_14cfMCm2
	KY294357.1	KY293882.1	Hi48_14MCm
	KY294358.1	KY293883.1	Hi49_14MCf1
	KY294359.1	KY293884.1	Hi49_14MCf2
	KY294360.1	KY293885.1	Hi51_14MCm
	KY294361.1	KY293886.1	Hi51_14MCn
	KY294362.1	KY293887.1	Hi52_14cfMCf
	KY294363.1	KY293888.1	Hi52_14cfMCm
	KY294364.1	KY293889.1	Hi52_14MCf1
	KY294365.1	KY293890.1	Hi52_14MCf2
	KY294366.1	KY293891.1	Hi52_14MCml1
	KY294367.1	KY293892.1	Hi52_14MCml2
	KY294368.1	KY293893.1	Hi52_14MCms1
	KY294369.1	KY293894.1	Hi53_14MCf
	KY294370.1	KY293896.1	MC_428NF_sp_flat_WMa_02
	KY294371.1	KY293897.1	MC_429B_EMa_02
P. namaka	KY294372.1	KY293898.1	Hi57_14bcf
	KY294373.1	KY293899.1	Hi57_14bcm1
	KY294374.1	KY293900.1	Hi57_14bcm2
P. nigrilineatus	KY294377.1	KY293901.1	dorB_421A_02
P. oahuensis	KY294378.1	KY293902.1	Hi57_14cfOAf
	KY294379.1	KY293903.1	Hi57_14OAacf
	KY294380.1	KY293904.1	Hi57_14OAacm
	KY294381.1	KY293905.1	Hi61_14acbf1
	KY294382.1	KY293906.1	Hi61_14acbf2
	KY294383.1	KY293907.1	Hi61_14OAacm
	KY294384.1	KY293908.1	Hi61_14OAbm1
	KY294385.1	KY293909.1	Hi61_14OAbm2
	KY294386.1	KY293910.1	Hi63_14OAacm
	KY294387.1	KY293911.1	Hi63_14OAbm
	KY294388.1	KY293912.1	Hi64_14OAacf1
	KY294389.1	KY293913.1	Hi64_14OAacf2
	KY294390.1	KY293914.1	Hi64_14OAacm
	KY294391.1	KY293915.1	Hi64_14OAbf1
	KY294392.1	KY293916.1	Hi64_14OAbf2
	KY294393.1	KY293917.1	Hi64_14OAbf3
	KY294394.1	KY293918.1	Hi64_14OAbm
	KY294395.1	KY293919.1	Hi67_14acbf1
	KY294396.1	KY293920.1	Hi67_14acbf2
	KY294397.1	KY293921.1	Hi67_14acbf3
	KY294398.1	KY293922.1	Hi70_14acbf1
	KY294399.1	KY293923.1	Hi70_14acbf2
	KY294400.1	KY293924.1	Hi70_14acbf3
	KY294401.1	KY293925.1	Hi70_14acbm1
	KY294402.1	KY293926.1	Hi70_14acbm2
	KY294403.1	KY293927.1	Hi70_14acbm3
	KY294404.1	KY293928.1	Hi78_14n2ndcone
	KY294405.1	KY293930.1	Hi78_14n5thx
	KY294406.1	KY293931.1	Hi78_14OAbf1
	KY294407.1	KY293932.1	Hi78_14OAbf2
	KY294408.1	KY293933.1	Hi78_14OAbm1
	KY294409.1	KY293934.1	Hi78_14OAbm2
	KY294410.1	KY293935.1	Hi78_14OAdm
	KY294411.1	KY293936.1	OA_Hi01_11_6iol
	KY294412.1	KY293937.1	OA_Hi01_11iolA
	KY294413.1	KY293938.1	OA_Hi10_03
	KY294414.1	KY293939.1	OA_Hi50N_03
	KY294415.1	KY293940.1	OA_SLM2_11B
	KY294416.1	KY293941.1	OA_SLM288iol_02_02
	KY294417.1	KY293942.1	OA_354_G1_budgall_02
	KY294418.1	KY293943.1	OA_354A_02
	KY294419.1	KY293944.1	OA_iolG_Hi50_03
	KY294420.1	KY293945.1	OAb_Hi01_11iolB
	KY294421.1	KY293946.1	OAb_355_G2_termbudgall_02
	KY294422.1	KY293947.1	OAb_Hi15B_03
	KY294423.1	KY293948.1	OAb_leafbudgall_351_02
	KY294424.1	KY293949.1	OAb_stemgall_355_G3_02
	KY294425.1	KY293950.1	OAb_termbudgall_355_G1_02
P. ohiacola	KY294426.1	KY293951.1	ES1_12N
	KY294430.1	KY293952.1	Hi48M2_03
	KY294431.1	KY293954.1	Hi51_55B_03
	KY294432.1	KY293955.1	Hi57_14OCf
	KY294433.1	KY293956.1	Hi57_14OCm1
	KY294434.1	KY293957.1	Hi57_14OCm2
	KY294435.1	KY293958.1	Hi57_14OCm3
	KY294436.1	KY293959.1	Hi59_14cfOCm
	KY294437.1	KY293960.1	Hi59_14OCf
	KY294438.1	KY293961.1	Hi59_14OCm
	KY294439.1	KY293962.1	Hi61_14OCm1
	KY294440.1	KY293963.1	Hi61_14OCm2
	KY294441.1	KY293964.1	Hi62_14OCm
	KY294442.1	KY293965.1	Hi63_14OCOBf1
	KY294443.1	KY293966.1	Hi63_14OCOBf2
	KY294444.1	KY293967.1	Hi63_14OCOBm1
	KY294445.1	KY293968.1	Hi63_14OCOBm2
	KY294446.1	KY293969.1	Hi64_14OCf
	KY294447.1	KY293970.1	Hi64_14OCm
	KY294448.1	KY293971.1	Hi65_1_14OCf
	KY294449.1	KY293972.1	Hi65_1_14OCm1
	KY294450.1	KY293973.1	Hi65_1_14OCm2
	KY294451.1	KY293974.1	Hi67_14acbm1
	KY294452.1	KY293975.1	Hi67_14acbm2
	KY294453.1	KY293976.1	Hi67_14acbm3
	KY294454.1	KY293977.1	Hi67_14OCf1
	KY294455.1	KY293978.1	Hi67_14OCf2
	KY294456.1	KY293979.1	Hi67_14OCm1
	KY294457.1	KY293980.1	Hi67_14OCm2
	KY294458.1	KY293981.1	Hi70_14OCf1
	KY294459.1	KY293982.1	Hi70_14OCf2
	KY294460.1	KY293983.1	Hi70_14OCm1
	KY294461.1	KY293984.1	Hi70_14OCm2
	KY294462.1	KY293985.1	Hi78_14OCm1
	KY294463.1	KY293986.1	Hi78_14OCm2
	KY294464.1	KY293987.1	Hi83_14OBOCfs2
	KY294465.1	KY293988.1	Hi83_14OBm1
	KY294466.1	KY293989.1	Hi83_14OBm2
	KY294467.1	KY293990.1	Hi84_14OBf1
	KY294468.1	KY293991.1	Hi84_14OBf2
	KY294469.1	KY293992.1	Hi84_14OBf3
	KY294473.1	KY293996.1	OB_Hi01_11_6ohiA
	KY294474.1	KY293997.1	OB_Hi01_11_6ohiB
	KY294475.1	KY293998.1	OB_Hi01_11_6ohiC
	KY294476.1	KY293999.1	OB_Hi01_11Bnym
	KY294477.1	KY294000.1	OB_Hi01_11ohiA
	KY294478.1	KY294001.1	OB_Hi01_11ohiB
	KY294479.1	KY294002.1	OB_SLM2_11A
	KY294480.1	KY294003.1	OB_SLM2_11C
	KY294481.1	KY294004.1	OB_SLM288ohi_02
	KY294482.1	KY294005.1	OB_354B_ohiacola_02
	KY294483.1	KY294006.1	OBx_JL1_11N
	KY294484.1	KY294007.1	OBx_SLM3_11A
	KY294485.1	KY294008.1	OBx_SLM3_11B
	KY294486.1	KY294009.1	OC_Hi51_55_Oa
P. pele	KR108107.1	KR108061.1	HB_Hi7M1_13
	KR108108.1	KR108062.1	HB_Hi7M2_13_13
	KR108109.1	KR108063.1	HB_Hi04_11B_11
	KR108110.1	KR108064.1	HB_Hi11_11B_11
	KR108111.1	KR108065.1	HB_Hi11_11C_11
	KR108112.1	KR108066.1	HB_Hi11_11N_11
	KR108114.1	KR108068.1	HB_Hi59C_13_13
	KR108115.1	KR108069.1	HB_Hi59N_13_13
	KR108116.1	KR108070.1	HB_Hi59B_13_13
	KR108117.1	KR108071.1	HB_Hi59BM_13_13
	KR108118.1	KR108072.1	HB_Hi37C1_13_13
	KR108119.1	KR108073.1	HB_Hi47_13_13
	KR108121.1	KR108075.1	HB_Hi10_11A_13
	KR108122.1	KR108076.1	HB_Hi10_11B_13
	KR108123.1	KR108077.1	HB_Hi37C2_13_13
	KR108124.1	KR108078.1	HB_Hi06_11B_11
	KR108125.1	KR108079.1	HB_Hi08_11F_11
	KR108126.1	KR108080.1	HB_Hi08_11N_11
	KR108127.1	KR108081.1	HB_Hi08_11M_11
	KR108128.1	KR108082.1	HB_Hi08_11nn_11
	KR108129.1	KR108083.1	HB_Hi35N_13_13
	KR108130.1	KR108084.1	HB_Hi03_11B_11
	KR108131.1	KR108085.1	HB_Hi09_11D_11
	KR108132.1	KR108086.1	HB_Hi22M_13
	KR108133.1	KR108087.1	HB_Hi11_11A_11
	KY294487.1	KY294011.1	Hi03_14HBf2
	KY294488.1	KY294012.1	Hi03_14HBm1
	KY294489.1	KY294013.1	Hi03_14HBm2
	KY294490.1	KY294014.1	Hi08_14HBf1
	KY294491.1	KY294015.1	Hi08_14HBf2
	KY294492.1	KY294016.1	Hi08_14HBf3
	KY294493.1	KY294017.1	Hi08_14HBm1
	KY294494.1	KY294018.1	Hi08_14HBm2
	KY294495.1	KY294019.1	Hi08_14HBm3
	KY294496.1	KY294020.1	Hi09_14HBm1
	KY294497.1	KY294021.1	Hi09_14HBm2
	KY294498.1	KY294022.1	Hi11_14HBf1
	KY294499.1	KY294023.1	Hi11_14HBf2
	KY294500.1	KY294024.1	Hi12_14HBf
	KY294501.1	KY294025.1	Hi12_14HBm
	KY294502.1	KY294026.1	Hi13_14HBf
	KY294503.1	KY294027.1	Hi13_14HBm
	KY294504.1	KY294028.1	Hi15_14HBf
	KY294505.1	KY294029.1	Hi17_14HBf1
	KY294506.1	KY294030.1	Hi17_14HBf2
	KY294507.1	KY294031.1	Hi17_14HBm1
	KY294508.1	KY294032.1	Hi17_14HBm2
	KY294509.1	KY294033.1	Hi21B_14HBf
	KY294510.1	KY294034.1	Hi21B_14HBm1
	KY294511.1	KY294035.1	Hi21B_14HBm2
	KY294512.1	KY294036.1	Hi23_14HBCf1
	KY294513.1	KY294037.1	Hi23_14HBCf2
	KY294514.1	KY294038.1	Hi23_14HBCf3
	KY294515.1	KY294039.1	Hi23_14HBCm1
	KY294516.1	KY294040.1	Hi23_14HBCm2
	KY294517.1	KY294041.1	Hi23_14HBCm3
	KY294518.1	KY294042.1	Hi24_14HBf1
	KY294519.1	KY294043.1	Hi24_14HBf2
	KY294520.1	KY294044.1	Hi24_14HBf3
	KY294521.1	KY294045.1	Hi24_14HBm1
	KY294522.1	KY294046.1	Hi24_14HBm2
	KY294523.1	KY294047.1	Hi24_14HBm3
	KY294524.1	KY294048.1	Hi24_14HBm4
	KY294525.1	KY294049.1	Hi25_14HBf1
	KY294526.1	KY294050.1	Hi25_14HBf2
	KY294527.1	KY294051.1	Hi25_14HBm1
	KY294528.1	KY294052.1	Hi25_14HBm2
	KY294529.1	KY294053.1	Hi25_14HBm3
	KY294530.1	KY294054.1	Hi26_14HBf1
	KY294531.1	KY294055.1	Hi26_14HBf2
	KY294532.1	KY294056.1	Hi26_14HBm1
	KY294533.1	KY294057.1	Hi26_14HBm2
	KY294534.1	KY294058.1	Hi28_14HBf1
	KY294535.1	KY294059.1	Hi28_14HBf2
	KY294536.1	KY294060.1	Hi28_14HBf3
	KY294537.1	KY294061.1	Hi28_14HBm1
	KY294538.1	KY294062.1	Hi28_14HBm2
	KY294539.1	KY294063.1	Hi28_14HBm3
	KY294540.1	KY294064.1	Hi29_14cfHBm1
	KY294541.1	KY294065.1	Hi29_14HBf1
	KY294542.1	KY294066.1	Hi29_14HBf2
	KY294543.1	KY294067.1	Hi30_14HBf1
	KY294544.1	KY294068.1	Hi30_14HBf2
	KY294545.1	KY294069.1	Hi30_14HBf3
	KY294546.1	KY294070.1	Hi30_14HBm1
	KY294547.1	KY294071.1	Hi30_14HBm2
	KY294548.1	KY294072.1	Hi30_14HBm3
	KY294549.1	KY294073.1	Hi30_14HBm4
	KY294550.1	KY294074.1	Hi30_14HBm5
	KY294551.1	KY294075.1	Hi33_14HBf1
	KY294552.1	KY294076.1	Hi33_14HBf2
	KY294553.1	KY294077.1	Hi33_14HBf3
	KY294554.1	KY294078.1	Hi33_14HBm1
	KY294555.1	KY294079.1	Hi33_14HBm2
	KY294556.1	KY294080.1	Hi33_14HBm3
	KY294557.1	KY294081.1	Hi33_14HCm2
	KY294558.1	KY294082.1	Hi37_14HBf
P. poliahu	KY294560.1	KY294083.1	Hi08_14nigf1
	KY294561.1	KY294084.1	Hi08_14nigf2
	KY294562.1	KY294085.1	Hi08_14nigm2
	KY294563.1	KY294086.1	Hi08_14nigm3
	KY294564.1	KY294087.1	Hi11_14cfnigf
	KY294565.1	KY294088.1	Hi12_14ndorAm2
	KY294566.1	KY294089.1	spXXa_Hi35F1_13
P. proboscideus	KY294567.1	KY294090.1	Hi02_14dorBf
	KY294568.1	KY294091.1	Hi10_14Xspm
	KY294570.1	KY294092.1	Hi30_14bcf2
	KY294571.1	KY294093.1	Hi30_14bcm1
	KY294572.1	KY294094.1	Hi30_14bcm2
	KY294573.1	KY294095.1	spX_Hi07_11A
	KY294574.1	KY294096.1	spX_Hi07_11N
	KY294575.1	KY294097.1	spX_Hi09_11C
	KY294576.1	KY294098.1	spX_Hi5FA_13
	KY294577.1	KY294099.1	spX_Hi5MA_13
	KY294578.1	KY294100.1	spX_Hi5MC_13
	KY294579.1	KY294101.1	spX_418B_Ksp_Hi_02
P. pyramidalis	KR108134.1	KR108088.1	HC_Hi26_13
	KR108135.1	KR108089.1	HC_Hi26C_13_13
	KR108136.1	KR108090.1	HC_Hi04_11A_11
	KR108137.1	KR108091.1	HC_Hi04_11C_11
	KR108139.1	KR108093.1	HC_Hi3_13
	KR108140.1	KR108094.1	HC_Hi59A_13_13
	KR108141.1	KR108095.1	HC_ES3_12NC_12
	KR108142.1	KR108096.1	HC_ES4_12NC_12
	KR108143.1	KR108097.1	HC_Hi02_11CN_11
	KR108144.1	KR108098.1	HC_Hi04_11N_11
	KY294580.1	KR108102.1	HC_386B_T_shtcns_02
	KY294581.1	KR108103.1	HC_386N_T_flwrbud_02
	KY294582.1	KR108101.1	HC_388B_T_blkcns_02
	KY294583.1	KR108105.1	HC_441NS_T_stem1_02
	KY294584.1	KR108106.1	HC_442NC_T_cone2_02
	KY294585.1	KY294102.1	Hi22_14HCf
	KY294586.1	KY294103.1	Hi26_14HCf1
	KY294587.1	KY294104.1	Hi26_14HCf2
	KY294588.1	KY294105.1	Hi26_14HCm1
	KY294589.1	KY294106.1	Hi26_14HCm2
	KY294590.1	KY294107.1	Hi28_14HCf1
	KY294591.1	KY294108.1	Hi28_14HCf2
	KY294592.1	KY294109.1	Hi28_14HCf3
	KY294593.1	KY294110.1	Hi28_14HCm1
	KY294594.1	KY294111.1	Hi28_14HCm2
	KY294595.1	KY294112.1	Hi28_14HCm3
	KY294596.1	KY294113.1	Hi29_14cfHBm2
	KY294597.1	KY294114.1	Hi29_14HCf1
	KY294598.1	KY294115.1	Hi29_14HCf2
	KY294599.1	KY294116.1	Hi29_14HCf3
	KY294600.1	KY294117.1	Hi29_14HCm1
	KY294601.1	KY294118.1	Hi29_14HCm2
	KY294602.1	KY294119.1	Hi29_14HCm3
	KY294603.1	KY294120.1	Hi33_14HCf1
	KY294604.1	KY294121.1	Hi33_14HCf2
	KY294605.1	KY294122.1	Hi33_14HCf3
	KY294606.1	KY294123.1	Hi33_14HCm1
	KY294607.1	KY294124.1	Hi33_14HCm3
P. wyvernus	KY294608.1	KY294125.1	Hi08_14nigm1
	KY294609.1	KY294126.1	Hi09_14dorAf
	KY294610.1	KY294127.1	Hi09_14dorAm
	KY294611.1	KY294128.1	Hi10_14nigf
	KY294612.1	KY294129.1	Hi11_14bcf1
	KY294613.1	KY294130.1	Hi11_14cfnigm
	KY294614.1	KY294131.1	Hi12_14ndorAf1
	KY294615.1	KY294132.1	Hi12_14ndorAf2
	KY294616.1	KY294133.1	Hi12_14ndorAf3
	KY294617.1	KY294134.1	Hi12_14ndorAm1
	KY294618.1	KY294135.1	Hi12_14ndorAm3
	KY294619.1	KY294136.1	Hi15_14cfnigm
	KY294621.1	KY294137.1	spXXc_Hi35F2_13
